# Supplementary material for: Performance and clinical implications of non-invasive prenatal testing for rare chromosomal abnormalities: a retrospective study of 94,125 cases
Source: Front Mol Biosci. 2025 Aug 20;12:1645223. doi: 10.3389/fmolb.2025.1645223 (PMC12404953; doi:10.3389/fmolb.2025.1645223)
Supplement: Supplementary file 5 [file Table1.xlsx]

## Sheet: Sheet1
Supplementary Table S1 Summary of 336 Positive NIPT Results with RCAs.
Case number	Information for pregnant women					Clinical indications of pregnant women					NIPT results	Prenatal diagnosis results		Pregnancy Outcome
	Maternal age (years)	Height (cm)	Weight (Kg)	Gestational weeks	Number of fetuses	Clinical indications	NT (mm)	Serum screening risk		Adverse reproductive history		Karyotyping	CMA	Follow-up results	Gestational Age (weeks)	Sex	Weight (g)	Growth Assessment
								Trisomy 21	Trisomy 18
1	36	167	64	19+5	1	advanced maternal age		1/2600	1/49000	No	T7	Rejection of prenatal diagnosis		Normal phenotype	refused to disclose more details
2	25	163	51	17+3	1	positive serum screening		1/110	1/10000	No	T16	46,XN	NA	Normal phenotype	refused to disclose more details
3	25	165	62.5	18+5	1	positive serum screening		1/122	1/100000	No	T7	Rejection of prenatal diagnosis		lost to follow-up
4	29	155	57	18+2	1	positive serum screening		1/54		No	T3 and T5	46,XN	NA	Normal phenotype	40+0	male	1380	SGA
5	27	158	60	17+2	1	positive serum screening		1/215		No	T16	Rejection of prenatal diagnosis		Normal phenotype	39+1	female	1800	SGA
6	23	163	54	16+4	1	positive serum screening		1/298		No	T14	46,XN,-14,+rob(14;21)	NA	Termination of pregnancy due to T21
7	33	153	52	14+6	1	positive serum screening		1/703	1/100000	No	T7	Rejection of prenatal diagnosis		Normal phenotype	37+1	female	2900	Normal
8	27	165	70	21+3	1	positive serum screening		1/56	1/17680	No	T10	Rejection of prenatal diagnosis		Normal phenotype	40+4	male	4450	Normal
9	28	155	64	17+2	1	positive serum screening		1/250	1/100000	No	T10	Rejection of prenatal diagnosis		Normal phenotype	40+0	female	2380	SGA
10	25	150	40	18+5	1	positive serum screening		1/365	1/10000	No	T3	Rejection of prenatal diagnosis		Normal phenotype	41+1	female	3150	Normal
11	25	160	54.5	17+4	1	other factors				No	T10	46,XN	NA	Normal phenotype	41+2	female	3500	Normal
12	42	154	70	20+1	1	advanced maternal age and positive serum screening		1/365	1/4333	No	T20	46,XN	NA	Normal phenotype	38+5	female	3800	Normal
13	30	160	55	18+4	1	positive serum screening		1/195	1/100000	No	T5	Rejection of prenatal diagnosis		Normal phenotype	42+0	male	3600	Normal
14	34	150	37	15+0	1	positive serum screening		1/150	1/50000	No	T6	Rejection of prenatal diagnosis		Normal phenotype	38+3	male	3400	Normal
15	27	152	42	16+0	1	positive serum screening		1/396	1/31947	No	T11	46,XN	NA	Normal phenotype	39+2	female	3000	Normal
16	29	160	51	16+2	1	other factors				No	T7	Rejection of prenatal diagnosis		Normal phenotype	35+1	female	2200	SGA and PTB
17	36	157	55	18+0	1	advanced maternal age and positive serum screening		1/111	1/31661	No	T11	46,XN	NA	Normal phenotype	refused to disclose more details
18	28	158	66	20+0	1	positive serum screening		1/314	1/5676	No	T7	Rejection of prenatal diagnosis		Normal phenotype	40+4	female	3100	Normal
19	31	157	48	17+3	1	positive serum screening		1/120		No	T22	Rejection of prenatal diagnosis		Normal phenotype	refused to disclose more details
20	36	152	54	14+2	1	advanced maternal age				No	T15	47,XXY,[21]/46,XY[69]	NA	Normal phenotype	37+6	male	2650	SGA
21	29	158	69	14+5	1	positive serum screening		1/879		No	T7	46,XN	NA	Normal phenotype	38+6	male	3500	Normal
22	28	160	60	14+1	1	other factors				No	T3	Rejection of prenatal diagnosis		lost to follow-up
23	36	158	65.5	19+4	1	positive serum screening		1/781		No	T22	46,XN	NA	Normal phenotype	39+5	female	3800	Normal
24	24	150	43.5	17+6	1	other factors				No	T7	Rejection of prenatal diagnosis		Normal phenotype	38+1	female	2900	Normal
25	39	158	67.5	17+3	1	advanced maternal age				No	T5	46,XN	NA	Normal phenotype	refused to disclose more details
26	39	160	64	15+4	1	advanced maternal age and positive serum screening		1/33		No	T16	Rejection of prenatal diagnosis		lost to follow-up
27	23	160	45	17+0	2	positive serum screening		1/147		No	T8	Rejection of prenatal diagnosis		Normal phenotype	35+3	male/female	1800/2250	PTB
28	33	160	55	19+0	1	positive serum screening		1/411		No	T7	Rejection of prenatal diagnosis		Normal phenotype	33+5	male	2230	PTB
29	34	155	58.5	22+3	1	advanced maternal age				Yes	T7	Rejection of prenatal diagnosis		Normal phenotype	refused to disclose more details
30	34	156	54.5	16+1	1	other factors				No	T7	Rejection of prenatal diagnosis		Normal phenotype	39+0	male	3900	Normal
31	28	160	69	29+2	1	other factors				No	T7	Rejection of prenatal diagnosis		Normal phenotype	38+0	female	2650	Normal
32	38	160	60	19+2	1	advanced maternal age				No	T3	Rejection of prenatal diagnosis		Normal phenotype	39+4	male	4000	Normal
33	26	160	50	16+0	1	other factors				No	T22	46,XN	NA	Normal phenotype	37+0	female	2900	Normal
34	33	156	51	21+0	1	other factors		1/12544	1/27718	No	T16	Rejection of prenatal diagnosis		lost to follow-up
35	26	165	53.5	18+0	1	positive serum screening		1/877		No	T20	46,XN	NA	Normal phenotype	40+5	male	3600	Normal
36	26	154	54	24+6	1	other factors				No	T7	Rejection of prenatal diagnosis		Normal phenotype	37+0	female	2650	Normal
37	37	160	67.5	16+0	1	advanced maternal age				No	T2	46,XN	NA	Normal phenotype	38+0	male	3500	Normal
38	29	163	51	17+2	1	positive serum screening		1/149	1/1035	No	T8	46,XN	NA	Normal phenotype	38+3	male	3200	Normal
39	39	156	63	17+1	1	advanced maternal age				No	T9	46,XN	NA	Normal phenotype	40+4	male	3050	SGA
40	29	160	50	18+6	1	positive serum screening		1/748		No	T11	Rejection of prenatal diagnosis		Normal phenotype	39+1	male	3000	Normal
41	45	158	58	17+0	1	positive serum screening		1/66	1/19033	No	T2	Rejection of prenatal diagnosis		Normal phenotype	41+0	male	3200	Normal
42	39	158	56.5	18+0	1	advanced maternal age	1.4			No	T7	Rejection of prenatal diagnosis		Normal phenotype	refused to disclose more details
43	36	160	52	20+0	1	advanced maternal age				No	T7	Rejection of prenatal diagnosis		Normal phenotype	39+0	female	3200	Normal
44	33	158	58	23+0	1	other factors	0.9	1/1652	1/5205	No	T7	Rejection of prenatal diagnosis		Normal phenotype	39+3	female	3000	Normal
45	27			16+5	1	other factors	1.3	1/3386	1/11296	No	T4	Rejection of prenatal diagnosis		Normal phenotype	38+0	male	2650	SGA
46	41	155	45	14+5	1	advanced maternal age	1.82			No	T7	Rejection of prenatal diagnosis		Normal phenotype	40+1	female	3200	Normal
47	41	168	55	17+6	1	other factors				No	T2	Rejection of prenatal diagnosis		Normal phenotype	37+3	female	2500	Normal
48	41	160	50	12+2	1	other factors				No	T9	Rejection of prenatal diagnosis		Normal phenotype	40+4	male	3100	Normal
49	38	162	74	14+0	1	advanced maternal age	1.5			Yes	T6	Rejection of prenatal diagnosis		Normal phenotype	38+4	male	2900	Normal
50	26	155	53	16+6	1	positive serum screening	1.3	1/208	1/14109	No	T7	Rejection of prenatal diagnosis		Termination of pregnancy due to placental complications
51	38	155	60	16+4	1	advanced maternal age				No	T7	Rejection of prenatal diagnosis		Normal phenotype	41+1	female	3700	Normal
52	23	156	68	18+4	1	positive serum screening	1.2	1/219	1/86207	No	T7	Rejection of prenatal diagnosis		Normal phenotype	39+6	female	2800	SGA
53	26	163	63	24+3	1	abnormal ultrasound soft indexes				No	T8	Rejection of prenatal diagnosis		Normal phenotype	37+6	male	3300	Normal
54	44	161	59	12+5	1	advanced maternal age				Yes	T3	Rejection of prenatal diagnosis		Normal phenotype	39+6	female	3350	Normal
55	28	152	48	18+4	1	positive serum screening		1/714		No	T20	Rejection of prenatal diagnosis		Normal phenotype	39+5	male	3400	Normal
56	25	160	51	26+3	1	other factors				No	T9	Rejection of prenatal diagnosis		lost to follow-up
57	26	157	49	17+5	1	positive serum screening	1.6	1/450	1/54581	No	T7	Rejection of prenatal diagnosis		Normal phenotype	40+0	male	3550	Normal
58	32	152	46.5	14+3	1	other factors				No	M14	Rejection of prenatal diagnosis		Normal phenotype	37+6	female	3000	Normal
59	36	152	45.5	15+5	1	advanced maternal age	1			No	T14	Rejection of prenatal diagnosis		Normal phenotype	39+6	male	3400	Normal
60	32	157	49.5	16+6	1	positive serum screening		1/605		No	T14	Rejection of prenatal diagnosis		Normal phenotype	37+3	female	2650	Normal
61	39	156	52	18+0	1	advanced maternal age	1.5			No	T7	Rejection of prenatal diagnosis		lost to follow-up
62	31	160	59	17+2	1	positive serum screening		1/535		No	T3	Rejection of prenatal diagnosis		Normal phenotype	40+0	male	3100	Normal
63	35	153	48	14+5	1	advanced maternal age	1.8			Yes	T10	Rejection of prenatal diagnosis		Normal phenotype	39+3	female	3300	Normal
64	39	150	57	18+0	1	advanced maternal age	1.2			No	T6	Rejection of prenatal diagnosis		Normal phenotype	refused to disclose more details
65	31	157	57	13+6	1	positive serum screening	1.6	1/48		Yes	T12	Rejection of prenatal diagnosis		Normal phenotype	38+1	female	4700	Normal
66	37	156	60	21+4	1	advanced maternal age	1.3			Yes	T5	Rejection of prenatal diagnosis		lost to follow-up
67	26	170	50	14+4	1	positive serum screening		1/960		No	T8	Rejection of prenatal diagnosis		Normal phenotype	39+1	male	3400	Normal
68	43	159	57.5	15+0	1	advanced maternal age	1.5			Yes	T8	Rejection of prenatal diagnosis		Normal phenotype	40+5	female	4200	Normal
69	27	165	55	18+0	1	positive serum screening		1/268	1/3001	No	T14 and XXX	Rejection of prenatal diagnosis		Normal phenotype	39+2	female	3300	Normal
70	28	160	54	18+1	1	positive serum screening				No	T20	46,XN	NA	Normal phenotype	36+5	male	2600	PTB
71	39	150	58	14+5	1	advanced maternal age				No	T15	46,XN	NA	Normal phenotype	39+1	female	3300	Normal
72	42	160	56	12+3	1	advanced maternal age				No	T2	Rejection of prenatal diagnosis		Termination of pregnancy due to early fetal demise
73	41	157	50	12+4	1	advanced maternal age				No	T8	Rejection of prenatal diagnosis		Normal phenotype	39+0	male	3420	Normal
74	43	155	51	14+5	1	advanced maternal age				No	T9	Rejection of prenatal diagnosis		Normal phenotype	38+4	male	2800	Normal
75	39	158	61	17+0	1	advanced maternal age				No	T22	46,XN	NA	Normal phenotype	39+0	male	2950	Normal
76	26	150		17+1	1	positive serum screening		1/561	1/50000	No	T20	46,XN	NA	Normal phenotype	36+2	female	2200	PTB
77	44	153	45.5	16+0	1	advanced maternal age				No	T16	46,XN	NA	Normal phenotype	refused to disclose more details
78	28	160	50	17+6	1	other factors				No	T8	46,XN	NA	Normal phenotype	38+4	female	2880	Normal
79	40	155	51	16+0	1	advanced maternal age				No	T9	46,XN	NA	Normal phenotype	39+1	female	2730	SGA
80	39	160	70	16+3	1	advanced maternal age				No	T22	46,XN	arr [hg19] chr22x2 hmz	Normal phenotype	33+0	female	1000	SGA and PTB
81	27	160	48	17+3	1	positive serum screening		1/90		No	T16	46,XN	NA	Normal phenotype	33+5	female	1390	SGA and PTB
82	38	167	60	13+0	1	advanced maternal age				No	T9	47,XN,+9[7]/46,XN[67]	NA	Normal phenotype	37+6	male	2170	SGA
83	32	157	49.5	16+6	1	positive serum screening		1/605		No	T14	46,XN	NA	Normal phenotype	37+3	female	2650	Normal
84	21	153	57	31+1	1	other factors				No	T7	NA	arr [hg19] (1-22)×2	Normal phenotype	38+0	female	2000	SGA
85	34	155	62.25	12+6	1	advanced maternal age				No	T15	46,XN	NA	Normal phenotype	39+5	male	3300	Normal
86	42	159	54	16+2	1	advanced maternal age				No	T20	Rejection of prenatal diagnosis		Normal phenotype	38+4	female	2450	SGA
87	25	163	56	14+2	2	other factors	1.4			Yes	T7	Rejection of prenatal diagnosis		Normal phenotype	36+2	female/female	2550/2750	PTB
88	35	167	62	15+2	1	advanced maternal age				No	T8	Rejection of prenatal diagnosis		Normal phenotype	37+6	male	3280	Normal
89	24	160	65	21+3	1	positive serum screening			1/753	No	T7	Rejection of prenatal diagnosis		Normal phenotype	40+4	female	3250	Normal
90	38	160	64	16+2	1	advanced maternal age	0.9			No	T8	Rejection of prenatal diagnosis		Normal phenotype	39+3	male	3850	Normal
91	36	162	54	16+3	1	advanced maternal age				No	T8	Rejection of prenatal diagnosis		Normal phenotype	refused to disclose more details
92	27	162	65	14+6	1	other factors	1.1			Yes	T8	Rejection of prenatal diagnosis		Normal phenotype	39+0	male	3550	Normal
93	36	158	59.2	16+0	1	advanced maternal age				No	T3	Rejection of prenatal diagnosis		Normal phenotype	38+4	female	3200	Normal
94	36	158	61	17+6	1	advanced maternal age				No	T8	Rejection of prenatal diagnosis		lost to follow-up
95	35	163	59	25+0	1	advanced maternal age				No	T20	Rejection of prenatal diagnosis		Normal phenotype	39+2	male	4000	Normal
96	37	162	55	15+0	1	advanced maternal age	1.4			Yes	T7	Rejection of prenatal diagnosis		Normal phenotype	refused to disclose more details
97	36	158	48.6	16+1	1	advanced maternal age	1			No	T3	Rejection of prenatal diagnosis		Normal phenotype	39+0	female	3200	Normal
98	30	155	49.5	23+0	1	abnormal ultrasound soft indexes	1.2			No	T3	Rejection of prenatal diagnosis		Normal phenotype	39+0	male	2900	Normal
99	35	158	51.5	16+4	1	advanced maternal age				Yes	T16	Rejection of prenatal diagnosis		Normal phenotype	39+1	male	2900	Normal
100	34	160	81.5	17+0	1	other factors				No	T5	Rejection of prenatal diagnosis		Normal phenotype	37+5	female	3600	Normal
101	24	158	50.5	14+1	1	positive serum screening	1.2		1/524	No	T5	Rejection of prenatal diagnosis		Normal phenotype	39+0	female	2150	SGA
102	41			17+2	1	advanced maternal age	1.1			No	T7	Rejection of prenatal diagnosis		Normal phenotype	36+0	male	2500	PTB
103	30	156	46	19+0	1	positive serum screening	0.8		1/300	No	T6	Rejection of prenatal diagnosis		lost to follow-up
104	27	160	53	24+2	1	other factors				No	T20	Rejection of prenatal diagnosis		Normal phenotype	40+0	male	3150	Normal
105	35	155	55.5	16+2	1	advanced maternal age				Yes	T8	Rejection of prenatal diagnosis		Normal phenotype	36+3	female	2900	PTB
106	27	152	43	15+2	1	other factors	1.9			No	T14	Rejection of prenatal diagnosis		Normal phenotype	refused to disclose more details
107	35	160	80	17+6	1	advanced maternal age and positive serum screening			1/40	No	T5	Rejection of prenatal diagnosis		Normal phenotype	40+2	male	2200	SGA
108	33	156	55	18+0	1	positive serum screening		1/729		No	T7	Rejection of prenatal diagnosis		Termination of pregnancy due to maternal anxiety
109	27	167	59	17+6	1	positive serum screening		1/134		Yes	T7	Rejection of prenatal diagnosis		Normal phenotype	38+0	male	3400	Normal
110	26	160	49	19+0	1	positive serum screening		1/747		No	T7	Rejection of prenatal diagnosis		Normal phenotype	39+5	male	3350	Normal
111	38	158	60	17+5	1	advanced maternal age				No	T20	Rejection of prenatal diagnosis		Normal phenotype	38+1	male	3100	Normal
112	27	158	43	18+5	1	positive serum screening		1/156		No	T7	Rejection of prenatal diagnosis		Normal phenotype	37+6	female	2500	SGA
113	29	156	62.5	17+6	1	other factors	1.7	1/1316		No	T8	Rejection of prenatal diagnosis		Normal phenotype	40+3	female	2900	SGA
114	40	158	50	16+6	1	advanced maternal age	1.6			No	T2	Rejection of prenatal diagnosis		Normal phenotype	34+4	male	1450	SGA and PTB
115	36	155	52	14+2	1	advanced maternal age	1.2			Yes	T8	Rejection of prenatal diagnosis		Normal phenotype	39+2	female	3400	Normal
116	38	160	49	17+6	1	positive serum screening		1/515		No	T20	Rejection of prenatal diagnosis		Normal phenotype	38+0	female	2570	SGA
117	19	157	58	25+5	1	other factors				No	T7	Rejection of prenatal diagnosis		Normal phenotype	38+5	male	3100	Normal
118	27	163	60.5	16+5	1	positive serum screening	0.38	1/22		No	T7	Rejection of prenatal diagnosis		Normal phenotype	39+3	male	3900	Normal
119	28	164	55	17+0	1	positive serum screening	1.4	1/238		No	T7	Rejection of prenatal diagnosis		Normal phenotype	39+2	male	3300	Normal
120	30	162	61	16+2	1	positive serum screening		1/209		No	T7	Rejection of prenatal diagnosis		Normal phenotype	38+1	male	2050	SGA
121	31	157	47.3	16+2	1	other factors	2.2			Yes	T8	Rejection of prenatal diagnosis		Normal phenotype	refused to disclose more details
122	25	158	60	15+4	1	other factors	1.2			No	T2	Rejection of prenatal diagnosis		Termination of pregnancy due to oligohydramnios in mid-late gestation
123	31	163	60	20+2	2	other factors	1.6			No	T7	Rejection of prenatal diagnosis		Normal phenotype	36+0	male/female	2600/2300	PTB
124	38	156	55	14+3	1	advanced maternal age	1.5			No	T8	Rejection of prenatal diagnosis		Normal phenotype	39+0	male	3100	Normal
125	35	160	57.6	12+1	1	advanced maternal age				No	T6	Rejection of prenatal diagnosis		Normal phenotype	40+1	male	3600	Normal
126	28	162	55	17+0	1	positive serum screening	0.8	1/556		No	T8	Rejection of prenatal diagnosis		Normal phenotype	38+0	female	3150	Normal
127	36	155	60	15+0	1	advanced maternal age				Yes	T12	Rejection of prenatal diagnosis		Normal phenotype	38+4	female	3200	Normal
128	26	150	40	16+3	1	positive serum screening		1/363		No	T7	Rejection of prenatal diagnosis		Normal phenotype	39+3	female	3520	Normal
129	24	160	65	21+3	1	positive serum screening			1/753	No	T7	46,XN	arr [hg19] (1-22)×2	Normal phenotype	40+4	female	3250	Normal
130	29	165	58	23+4	1	other factors				No	T22	46,XN	arr [hg19] (1-22)×2	Normal phenotype	39+0	male	3200	Normal
131	38			14+1	1	advanced maternal age and positive serum screening		1/686		No	T9	46,XN	NA	Normal phenotype	38+5	male	3600	Normal
132	42	155	60	17+1	1	advanced maternal age and positive serum screening		1/387		No	T22	46,XN	arr [hg19] (1-22)×2	Normal phenotype	40+0	male	2800	SGA
133	37	155	58	16+0	1	advanced maternal age				No	T15	Rejection of prenatal diagnosis		lost to follow-up
134	27	159	62	15+4	1	positive serum screening		1/81		No	T2	47,XN,+2[1]/46,XN[60]	58% T2 mosaicism	Termination of pregnancy due to true fetal mosaicism
135	23	158	49	28+3	1	positive serum screening		1/291		No	T16	Rejection of prenatal diagnosis		Normal phenotype	38+2	female	2150	SGA
136	35	163	58	18+1	1	advanced maternal age				No	T15	46,XN	NA	Normal phenotype	38+5	male	3150	Normal
137	29	157	50	17+6	1	other factors				No	T16	46,XN	arr [hg19] (1-22)×2	Normal phenotype	38+4	male	3300	Normal
138	23		57	17+3	1	positive serum screening		1/67		No	T10	46,XN	arr [hg19] (1-22)×2	Normal phenotype	39+5	female	2800	SGA
139	33	160	53	16+5	1	positive serum screening		1/436		No	T7 and XO	46,XN	arr [hg19] (1-22)×2	Normal phenotype	38+1	female	2700	Normal
140	31	162	70	14+3	1	positive serum screening			1/207	No	T9	46,XN	arr [hg19] chr9x2 hmz	Termination of pregnancy due to uniparental disomy
141	39	165	60	16+0	1	advanced maternal age				No	T16	Rejection of prenatal diagnosis		lost to follow-up
142	26	160	54	19+2	1	positive serum screening		1/497		No	T20	46,XN	arr [hg19] (1-22)×2	Normal phenotype	39+3	male	3170	Normal
143	25	160	64.5	25+3	1	abnormal ultrasound soft indexes				No	T7	Rejection of prenatal diagnosis		Normal phenotype	38+1	male	3750	Normal
144	31	155	59	18+3	1	positive serum screening		1/158		No	T20	46,XN,inv(20)(p13q13.1)	arr [hg19] (1-22)×2	Normal phenotype	40+1	male	3700	Normal
145	38	154	57	16+0	1	advanced maternal age	1.3			Yes	T7	Rejection of prenatal diagnosis		Normal phenotype	38+0	male	2800	Normal
146	30	158	48	13+0	1	positive serum screening	1.3	1/61	1/228	No	T16	Rejection of prenatal diagnosis		Normal phenotype	36+4	female	1850	SGA and PTB
147	24	153	45	16+1	1	other factors				No	T7	Rejection of prenatal diagnosis		Normal phenotype	39+5	female	2800	SGA
148	38	162	47.5	16+0	1	other factors	0.9			No	T4	Rejection of prenatal diagnosis		Normal phenotype	36+1	male	2500	PTB
149	34	165	64	17+3	1	other factors	1.2			Yes	T7	Rejection of prenatal diagnosis		Normal phenotype	38+6	male	3000	Normal
150	23			23+1	1	other factors	1.9			No	T7	Rejection of prenatal diagnosis		Normal phenotype	39+1	male	3400	Normal
151	30	165	72	16+0	1	positive serum screening	1.5	1/478		No	T7	Rejection of prenatal diagnosis		Normal phenotype	38+0	female	3400	Normal
152	26	152	60	22+1	1	positive serum screening	1.42	1/960		No	T10	Rejection of prenatal diagnosis		Normal phenotype	refused to disclose more details
153	40	155	54.7	19+1	1	advanced maternal age	1.1			No	T8	Rejection of prenatal diagnosis		Normal phenotype	37+5	male	3650	Normal
154	36	160	49.8	13+1	1	advanced maternal age	1.5			No	T7	Rejection of prenatal diagnosis		Normal phenotype	36+0	male	2500	PTB
155	30	158	53	17+5	1	positive serum screening	1	1/145		No	T5	Rejection of prenatal diagnosis		Normal phenotype	38+4	male	2700	SGA
156	30	168	70	23+3	1	other factors	1.2			No	T7	Rejection of prenatal diagnosis		Normal phenotype	38+5	female	3750	Normal
157	41	155		17+5	1	positive serum screening	1.2	1/303	1/2406	Yes	T2	Rejection of prenatal diagnosis		Normal phenotype	33+5	female	1800	PTB
158	28	173	67	18+2	1	other factors	1.4			No	T7	Rejection of prenatal diagnosis		Normal phenotype	39+0	male	3610	Normal
159	22	160	64	22+1	1	positive serum screening		1/93	1/38845	No	T7	Rejection of prenatal diagnosis		Normal phenotype	39+3	female	3150	Normal
160	32			17+1	1	other factors		1/1447	1/1346	No	T14	Rejection of prenatal diagnosis		Normal phenotype	39+4	female	2900	Normal
161	29	165	49	18+0	1	positive serum screening	1.1	1/401	1/44183	No	T7	Rejection of prenatal diagnosis		Normal phenotype	40+2	female	3350	Normal
162	25	153	51.5	23+1	1	abnormal ultrasound soft indexes	0.8	1/85902	1/100000	No	T7	Rejection of prenatal diagnosis		Normal phenotype	40+1	female	2850	SGA
163	41	160	58	16+1	1	advanced maternal age	1.1			No	T11	Rejection of prenatal diagnosis		lost to follow-up
164	33	162	60	16+4	1	other factors	1.2			Yes	T7	Rejection of prenatal diagnosis		Normal phenotype	39+3	female	3500	Normal
165	31	160	55	14+2	1	other factors	0.8			No	T8	Rejection of prenatal diagnosis		Normal phenotype	41+0	female	3160	Normal
166	31	163	40	17+5	1	positive serum screening	1.25	1/41	1/10266	No	T7	Rejection of prenatal diagnosis		Normal phenotype	40+6	female	2900	SGA
167	42	156	59	17+0	1	advanced maternal age	1.3			No	T12	Rejection of prenatal diagnosis		Normal phenotype	38+6	male	2100	SGA
168	27	155	51.5	17+2	1	positive serum screening	1.6	1/195	1/22328	No	T7	Rejection of prenatal diagnosis		Normal phenotype	38+0	male	2450	SGA
169	23	150	45	19+0	1	positive serum screening			1/31	Yes	T7	Rejection of prenatal diagnosis		Normal phenotype	37+5	female	2500	SGA
170	37	157	51	13+2	1	advanced maternal age	1.9			Yes	T7	Rejection of prenatal diagnosis		Normal phenotype	39+6	male	2600	SGA
171	33	163	62.6	15+6	1	positive serum screening	1.2	1/45	1/709	No	T14	Rejection of prenatal diagnosis		Normal phenotype	38+2	female	2800	Normal
172	40			12+6	1	advanced maternal age				No	T9	46,XN	arr [hg19] (1-22)×2	Normal phenotype	38+0	female	2700	Normal
173	24	162	54	26+0	1	other factors				No	T14 and T18	46,XN	arr [hg19] (1-22)×2	Normal phenotype	36+6	female	2400	PTB
174	28	160	72	14+5	1	abnormal ultrasound soft indexes	1.38			No	T22	46,XN	arr [hg19] (1-22)×2	Normal phenotype	refused to disclose more details
175	37	158	58.6	20+4	1	advanced maternal age and positive serum screening	1.2	1/543		No	T20	Rejection of prenatal diagnosis		Normal phenotype	38+1	male	3200	Normal
176	24	160	59	15+6	1	abnormal ultrasound soft indexes				No	T14	Rejection of prenatal diagnosis		Normal phenotype	37+2	male	2650	Normal
177	36	158	63	16+4	1	advanced maternal age	1.6			Yes	T12	Rejection of prenatal diagnosis		Normal phenotype	39+3	female	3150	Normal
178	24	158	47	23+5	1	positive serum screening	1.1	1/122		Yes	T20	Rejection of prenatal diagnosis		Normal phenotype	40+1	female	3050	Normal
179	36	155	56	17+3	1	advanced maternal age	1.9			No	T15	46,XN	arr [hg19] (1-22)×2	Normal phenotype	39+2	female	3250	Normal
180	45	158	56	20+2	1	advanced maternal age				Yes	T22	Rejection of prenatal diagnosis		Normal phenotype	40+1	female	3000	Normal
181	38	164	59	16+2	1	advanced maternal age				Yes	T9	46,XN	arr [hg19] (1-22)×2	Normal phenotype	refused to disclose more details
182	26	163	61.5	19+2	1	positive serum screening		1/779	1/65560	No	T22	46,XN	arr [hg19] (1-22)×2	Normal phenotype	refused to disclose more details
183	26	160	50	16+5	1	other factors	1.1	1/2152	1/1787	No	T16	46,XN	arr [hg19] (1-22)×2	Normal phenotype	35+2	female	1850	SGA and PTB
184	46	167	71.5	14+4	1	advanced maternal age	1.4			Yes	T22	46,XN	arr [hg19] (1-22)×2	Normal phenotype	33+4	female	1700	PTB
185	30	155	48.5	17+2	1	positive serum screening	2	1/977	1/37068	No	T18 and T20	46,XN	arr [hg19] 16p13.3p13.2(7756298_8853060)×3(VUS)	Normal phenotype	38+0	male	2700	SGA
186	43	162	64	15+1	1	advanced maternal age				No	T9	46,XN	arr [hg19] (1-22)×2	Normal phenotype	refused to disclose more details
187	44	150	58	17+2	1	advanced maternal age	1			Yes	T11	Rejection of prenatal diagnosis		Normal phenotype	refused to disclose more details
188	25	160	53	17+2	1	other factors				No	T3	Rejection of prenatal diagnosis		lost to follow-up
189	35	158	58	15+0	1	advanced maternal age				No	T4	Rejection of prenatal diagnosis		Normal phenotype	39+2	male	3100	Normal
190	35	156	62	15+0	1	advanced maternal age	1.4			No	T5	Rejection of prenatal diagnosis		Normal phenotype	41+1	female	3250	Normal
191	26	157	53	16+1	1	positive serum screening	1.2	1/158		No	T10	Rejection of prenatal diagnosis		Normal phenotype	refused to disclose more details
192	30	160	55	13+3	1	positive serum screening	1.4	1/225	1/61513	No	T10	Rejection of prenatal diagnosis		Normal phenotype	38+6	female	3200	Normal
193	29	153	55	13+2	1	positive serum screening	1.1	1/16917	1/9	No	T5	Rejection of prenatal diagnosis		Normal phenotype	35+6	female	1730	SGA and PTB
194	30	165	65	15+6	1	positive serum screening		1/466	1/12864	No	T7	Rejection of prenatal diagnosis		Normal phenotype	39+4	female	3600	Normal
195	40	153	58.5	16+1	1	advanced maternal age	1			No	T7	Rejection of prenatal diagnosis		Normal phenotype	38+4	male	3350	Normal
196	26	157	45	13+2	1	positive serum screening	1.27	1/399	1/690	No	T7	Rejection of prenatal diagnosis		Normal phenotype	36+1	male	1840	SGA and PTB
197	28	160	44	12+1	1	other factors	1.8			No	T7	Rejection of prenatal diagnosis		Normal phenotype	36+4	male	3120	PTB
198	31	160	60	17+3	1	positive serum screening		1/859	1/50000	No	T8	Rejection of prenatal diagnosis		Normal phenotype	36+2	female	2650	PTB
199	31	158	52	17+4	1	positive serum screening	1.5	1/35082	1/582	No	T7	Rejection of prenatal diagnosis		Normal phenotype	39+1	male	3100	Normal
200	24			16+2	1	positive serum screening	1.7	1/796	1/100000	No	T7	Rejection of prenatal diagnosis		Normal phenotype	35+1	male	2100	PTB
201	40	156	53	21+3	1	advanced maternal age				No	T7	Rejection of prenatal diagnosis		Normal phenotype	37+3	male	2970	Normal
202	25	146	46	14+5	1	positive serum screening				No	T20	Rejection of prenatal diagnosis		Normal phenotype	39+6	male	2820	SGA
203	31	162	68	23+2	1	abnormal ultrasound soft indexes	1.4			No	T20	46,XN	arr [hg19] (1-22)×2	Normal phenotype	38+6	male	3450	Normal
204	42	153	60	19+4	1	advanced maternal age				No	T15	NA	39% T15 mosaicism	Normal phenotype	35+2	female	1900	SGA and PTB
205	35	153	48	14+2	1	advanced maternal age	0.96			No	T15, T20 and T22	Rejection of prenatal diagnosis		Termination of pregnancy due to maternal anxiety
206	35			16+0	1	advanced maternal age				No	T7 and T11	Rejection of prenatal diagnosis		Normal phenotype	38+6	female	2810	Normal
207	25	155	48	13+5	1	other factors	1.4	1/1778	1/100000	No	T9	46,XN	arr [hg19] (1-22)×2	Normal phenotype	refused to disclose more details
208	21			17+4	1	abnormal ultrasound soft indexes				No	T9	46,XN	arr [hg19] (1-22)×2	Normal phenotype	40+0	female	3000	Normal
209	34	148	70.2	17+0	1	advanced maternal age	1.2	1/58298	1/100000	No	T9	Rejection of prenatal diagnosis		Normal phenotype	refused to disclose more details
210	28	144	50.7	13+5	1	other factors	1.7			No	T7	Rejection of prenatal diagnosis		Normal phenotype	40+1	female	3700	Normal
211	24	167	60	22+2	1	other factors	1.51			No	T7	Rejection of prenatal diagnosis		Normal phenotype	40+5	male	2700	SGA
212	26	163	54.8	17+6	1	positive serum screening	1.2	1/729	1/14797	No	T11	Rejection of prenatal diagnosis		Normal phenotype	38+3	female	3000	Normal
213	27	147	49	16+2	1	positive serum screening	1.87	1/601	1/16373	No	T7	Rejection of prenatal diagnosis		Normal phenotype	39+2	female	3300	Normal
214	32	160	60	18+1	1	positive serum screening	1.1	1/337	1/1952	No	T7	Rejection of prenatal diagnosis		Normal phenotype	31+0	male	1250	SGA and PTB
215	27	150	47	12+0	1	other factors	1.2			No	T7	Rejection of prenatal diagnosis		Normal phenotype	38+6	female	3100	Normal
216	22			18+2	1	other factors		1/2073	1/7719	No	T7	Rejection of prenatal diagnosis		Normal phenotype	39+2	female	3300	Normal
217	39	160	54	14+2	1	advanced maternal age				No	T7	Rejection of prenatal diagnosis		Normal phenotype	39+6	female	3750	Normal
218	39	150	62.5	15+0	1	advanced maternal age	1.2			No	T4	Rejection of prenatal diagnosis		Normal phenotype	37+2	female	2800	Normal
219	25	163	64.9	17+2	1	other factors	1.1	1/23979	1/50000	No	T7	Rejection of prenatal diagnosis		Normal phenotype	38+5	female	3100	Normal
220	27	160	48.5	16+6	1	positive serum screening	0.8	1/76	1/14429	No	T7	Rejection of prenatal diagnosis		Normal phenotype	39+2	male	2850	SGA
221	26	163	61	14+5	1	positive serum screening	1.3	1/1190	1/503	No	T8	Rejection of prenatal diagnosis		Normal phenotype	37+5	female	2300	SGA
222	19	160	50.5	15+0	1	other factors	1.9	1/1443	1/100000	No	T7	Rejection of prenatal diagnosis		Normal phenotype	38+0	female	2750	Normal
223	25	153	54	14+6	1	other factors	1.5	1/3743	1/96787	No	T7	Rejection of prenatal diagnosis		Normal phenotype	39+5	male	3300	Normal
224	32	158	70	17+4	1	positive serum screening	1.1	1/475	1/20941	No	T7	Rejection of prenatal diagnosis		Normal phenotype	39+4	male	3600	Normal
225	30	150	58.3	17+2	1	other factors	1.6	1/12973	1/33602	No	T5	Rejection of prenatal diagnosis		Normal phenotype	39+1	female	3100	Normal
226	29	155	43	16+0	1	other factors	1.1			No	T8	Rejection of prenatal diagnosis		lost to follow-up
227	25	150	44	17+3	1	positive serum screening	1.1	1/992	1/13918	No	T3	Rejection of prenatal diagnosis		Normal phenotype	37+6	male	2800	Normal
228	28	158	45	16+0	1	positive serum screening	1	1/10781	1/484	No	T7	Rejection of prenatal diagnosis		Normal phenotype	37+5	female	2650	Normal
229	23	169	58	12+5	2	other factors				No	T7	Rejection of prenatal diagnosis		lost to follow-up
230	26	160	66.5	14+6	1	other factors	1	1/50000	1/25039	No	T14	Rejection of prenatal diagnosis		Normal phenotype	39+0	male	3400	Normal
231	28	147	40	18+3	1	positive serum screening	1.1	1/202	1/35890	No	T8	Rejection of prenatal diagnosis		Normal phenotype	38+0	male	2600	SGA
232	38	162	52	18+3	1	other factors		1/1481	1/100000	No	T11	Rejection of prenatal diagnosis		Normal phenotype	37+2	male	2100	SGA
233	35		65.5	17+0	1	advanced maternal age	1.09			No	T7	Rejection of prenatal diagnosis		Normal phenotype	refused to disclose more details
234	30	150	48	16+0	1	other factors	1.1			No	T7	Rejection of prenatal diagnosis		Normal phenotype	40+3	male	3500	Normal
235	33	157	43	18+6	1	positive serum screening	1.2	1/100000	1/5	No	T9	47,XN,+9[10]/46,XN[67]	15% T9 mosaicism	Termination of pregnancy due to true fetal mosaicism
236	41	160	61.8	15+3	1	advanced maternal age	1	1/91	1/5135	No	T16	46,XN	arr [hg19] (1-22)×2	Normal phenotype	31+3	male	1690	PTB
237	34	160	62	16+5	1	positive serum screening	1.3	1/385	1/50000	No	T20	Rejection of prenatal diagnosis		Normal phenotype	37+0	female	2750	Normal
238	34	162	49	14+2	1	advanced maternal age and positive serum screening	1.4	1/146		No	T3	Rejection of prenatal diagnosis		lost to follow-up
239	24	156	69.9	24+0	1	abnormal ultrasound soft indexes		1/2187	1/1554	No	T20	Rejection of prenatal diagnosis		Normal phenotype	41+0	female	3200	Normal
240	34	156	65	19+3	1	advanced maternal age and positive serum screening	1.1	1/58	1/891	No	T16	46,XN	arr [hg19] (1-22)×2	Normal phenotype	39+1	male	2400	SGA
241	27	155	57	17+3	1	other factors	1.3			No	T16	Rejection of prenatal diagnosis		Termination of pregnancy due to oligohydramnios in mid-late gestation
242	27	158	80.9	21+2	1	abnormal ultrasound soft indexes				No	T7	46,XN	arr [hg19] (1-22)×2	Normal phenotype	38+3	male	2950	Normal
243	40	163	56.5	16+1	1	advanced maternal age	0.7			No	T15	46,XN	arr [hg19] (1-22)×2	Normal phenotype	39+4	female	3200	Normal
244	27	159	54.3	23+3	1	other factors	1.2	1/5365	1/50000	No	T22	NA	23% T22 mosaicism	Termination of pregnancy due to true fetal mosaicism
245	28	163	56	19+0	1	positive serum screening	1.1	1/510	1/50000	No	T15	Rejection of prenatal diagnosis		Normal phenotype	39+6	male	3370	Normal
246	34	159	57	12+3	1	other factors	1.3			No	T15	46,XN	arr [hg19] (1-22)×2	Normal phenotype	40+0	female	4100	Normal
247	33	161	48	20+3	1	other factors				No	T3	Rejection of prenatal diagnosis		Normal phenotype	38+6	male	2600	SGA
248	19	140	40	16+6	1	positive serum screening	1.6	1/525	1/70781	No	T14	Rejection of prenatal diagnosis		Normal phenotype	38+2	female	2220	SGA
249	28	155	51.3	16+1	1	other factors	1.3	1/4023	1/100000	No	T7	Rejection of prenatal diagnosis		Normal phenotype	39+0	male	3000	Normal
250	29	152	59.5	19+5	1	positive serum screening		1/281		No	T8	Rejection of prenatal diagnosis		Normal phenotype	39+2	male	3150	Normal
251	33	160	58.8	14+3	1	positive serum screening	1.2	1/2966	1/514	No	T7	Rejection of prenatal diagnosis		Normal phenotype	38+6	female	3150	Normal
252	35	158	55.5	15+1	1	advanced maternal age	1.1			No	T10	Rejection of prenatal diagnosis		Normal phenotype	refused to disclose more details
253	33	158	58	14+2	1	other factors	1.6			No	T7	Rejection of prenatal diagnosis		Normal phenotype	38+4	male	3400	Normal
254	30	160	75	20+6	1	other factors				No	T8	Rejection of prenatal diagnosis		Normal phenotype	39+3	male	3750	Normal
255	28	158	48	16+0	1	other factors	1.2	1/7917	1/30799	No	T7	Rejection of prenatal diagnosis		Normal phenotype	38+1	male	2800	Normal
256	34	160	48	16+3	1	other factors	1.3			No	T7	Rejection of prenatal diagnosis		Normal phenotype	refused to disclose more details
257	21	153	55	14+0	1	positive serum screening	1.7	1/6342	1/401	No	T3	Rejection of prenatal diagnosis		Normal phenotype	38+5	female	1740	SGA
258	28	160	58	16+0	1	positive serum screening		1/864		No	T7	Rejection of prenatal diagnosis		Normal phenotype	39+4	female	2970	Normal
259	38	163	54	15+5	1	advanced maternal age				No	T7	Rejection of prenatal diagnosis		Normal phenotype	39+5	male	2900	SGA
260	35	167	58	16+4	1	advanced maternal age	1.8			No	T7	Rejection of prenatal diagnosis		Normal phenotype	38+6	female	3550	Normal
261	24	162	67.5	13+3	1	positive serum screening	1.1	1/2918	1/229	No	T3	Rejection of prenatal diagnosis		Normal phenotype	39+1	male	3500	Normal
262	30	160	61	16+1	1	other factors	1.5			No	T7	Rejection of prenatal diagnosis		Normal phenotype	35+0	female	1700	SGA and PTB
263	27	150	58	14+4	1	other factors	1	1/6964	1/100000	No	T10	Rejection of prenatal diagnosis		Normal phenotype	39+6	female	3400	Normal
264	35	143	52.5	16+0	1	advanced maternal age	1.1			No	T7	Rejection of prenatal diagnosis		Normal phenotype	39+5	female	3400	Normal
265	33	154	60	17+1	1	other factors				No	T5	Rejection of prenatal diagnosis		Normal phenotype	39+4	female	2900	Normal
266	26	155	45	16+2	1	other factors				No	T14	Rejection of prenatal diagnosis		Normal phenotype	39+5	female	2750	SGA
267	27	170	52	17+0	1	other factors				No	T7	Rejection of prenatal diagnosis		Normal phenotype	38+6	female	2900	Normal
268	29	157	64	17+0	1	other factors				No	T2 and T15	46,XN	arr [hg19] (1-22)×2	Normal phenotype	33+0	female	1470	SGA and PTB
269	30	162	55	16+0	1	other factors	1.8			No	T15	46,XN	arr [hg19] (1-22)×2	Normal phenotype	40+6	female	3350	Normal
270	34	155	55	13+0	1	advanced maternal age and positive serum screening	1.8	1/618	1/1292	Yes	T7 and T11	Rejection of prenatal diagnosis		Termination of pregnancy due to early fetal demise
271	29	155	50.8	14+1	1	positive serum screening	0.75	1/557	1/9435	No	T9	46,XN	arr [hg19] (1-22)×2	Termination of pregnancy due to fetal developmental anomalies
272	37	153	62	20+0	1	advanced maternal age				No	T22	Rejection of prenatal diagnosis		Normal phenotype	refused to disclose more details
273	35	156	42	13+2	1	advanced maternal age and positive serum screening	1.1	1/282	1/44617	No	T12	46,XN	arr [hg19] (1-22)×2	Normal phenotype	40+2	female	3350	Normal
274	35	158	65	12+4	1	advanced maternal age	1.4			No	T22	Rejection of prenatal diagnosis		Termination of pregnancy due to early fetal demise
275	28	162	69	17+1	1	other factors	1	1/6758	1/100000	No	T20	46,XN	arr [hg19] (1-22)×2	Normal phenotype	39+5	male	3500	Normal
276	24	156	68.5	32+5	1	abnormal ultrasound soft indexes				No	T2	46,XN	arr [hg19] (1-22)×2	Normal phenotype	38+6	male	3200	Normal
277	39			13+3	1	advanced maternal age and positive serum screening	1.6	1/12		No	T16	Rejection of prenatal diagnosis		Normal phenotype	38+6	female	2600	SGA
278	40	157	57	14+2	1	advanced maternal age and positive serum screening	2	1/144	1/31845	No	M14	46,XN	arr [hg19] 8p23.2(3,056,894_3,699,689)x1 (VUS)	Normal phenotype	39+3	female	3750	Normal
279	35	156	52	15+2	1	advanced maternal age	1.7			No	T8 and T22	Rejection of prenatal diagnosis		Normal phenotype	38+6	male	3150	Normal
280	33	150	42.5	14+1	1	other factors	1.3	1/4424	1/10000	No	T20	46,XN	arr [hg19] (1-22)×2	Normal phenotype	36+5	male	2900	PTB
281	38	165	65	14+3	1	advanced maternal age and positive serum screening	1.4	1/155	1/814	No	T11	46,XN	arr [hg19] (1-22)×2	Normal phenotype	37+1	female	2750	Normal
282	25	158	61	18+1	1	abnormal ultrasound soft indexes				No	T8	Rejection of prenatal diagnosis		Normal phenotype	38+2	female	3200	Normal
283	38	148	54	17+4	1	advanced maternal age	1.5	1/3459	1/100000	No	T7	Rejection of prenatal diagnosis		Normal phenotype	39+1	female	3500	Normal
284	35	159	55	12+6	1	advanced maternal age	1.57			Yes	T8	Rejection of prenatal diagnosis		Normal phenotype	39+1	female	3650	Normal
285	24	162	41	14+2	1	other factors	1.5	1/4702	1/10000	No	T7	Rejection of prenatal diagnosis		Normal phenotype	38+6	female	3000	Normal
286	30	158	55	17+0	1	positive serum screening	1.7	1/979	1/18220	No	T7	Rejection of prenatal diagnosis		Normal phenotype	38+0	female	3250	Normal
287	32	160	64	17+5	1	other factors	1.2	1/1389	1/8169	No	T3	Rejection of prenatal diagnosis		Normal phenotype	39+4	female	3700	Normal
288	28	160	55	16+3	1	other factors				No	T7	Rejection of prenatal diagnosis		Normal phenotype	40+5	female	3200	Normal
289	35	158	63	16+1	1	advanced maternal age and positive serum screening	1.1	1/5756	1/402	No	T7	Rejection of prenatal diagnosis		Normal phenotype	37+1	male	2330	SGA
290	28	153	46.7	26+0	1	other factors	1.15	1/32137	1/1096	No	T8	Rejection of prenatal diagnosis		Normal phenotype	38+5	female	2360	SGA
291	22	159	54	15+3	1	other factors	1.88	1/1799	1/5569	No	T11	Rejection of prenatal diagnosis		Normal phenotype	39+1	male	3200	Normal
292	37	165	71	18+2	1	advanced maternal age and positive serum screening	1.2	1/982		No	T20	Rejection of prenatal diagnosis		Normal phenotype	39+1	male	3100	Normal
293	24	165	55	12+4	1	positive serum screening	1.3	1/239		No	T16	46,XN	arr [hg19] (1-22)×2	Normal phenotype	33+5	male	1240	SGA and PTB
294	32	160	61.5	13+4	1	positive serum screening	1.4		1/171	No	T8	46,XN	arr [hg19] (1-22)×2	Normal phenotype	39+1	male	4000	Normal
295	32	155	56	16+5	1	other factors	1.2			No	T9	46,XN	arr [hg19] (1-22)×2	Normal phenotype	39+2	female	3550	Normal
296	27	155	51	16+0	1	other factors	1	1/9141	1/100000	No	T14	46,XN	arr [hg19] (1-22)×2	Normal phenotype	40+2	male	4100	Normal
297	34	155	69	17+6	1	advanced maternal age and positive serum screening	1.5	1/990	1/10000	No	T5 and XO	46,XN	arr [hg19] (1-22)×2	Normal phenotype	37+5	female	2800	Normal
298	26	163	57	19+2	1	other factors	1.6			No	T5	46,XN	arr [hg19] (1-22)×2	Normal phenotype	38+6	male	3100	Normal
299	32	156	60	12+5	1	positive serum screening	1.6	1/21465	1/770	No	T9	Rejection of prenatal diagnosis		Normal phenotype	36+6	female	1735	SGA and PTB
300	33	152	55	16+4	1	positive serum screening	1.9	1/691	1/3135	No	T3	46,XN	arr [hg19] (1-22)×2	Normal phenotype	38+1	male	2700	SGA
301	32	156	51	16+0	2	other factors	0.3			No	T20	46,XN	arr [hg19] (1-22)×2	Normal phenotype	32+0	female/female	1250/1920	PTB
302	33	168	55.8	22+3	1	other factors	1.5	1/4628	1/100000	No	T20	Rejection of prenatal diagnosis		Normal phenotype	38+1	female	3150	Normal
303	39	150	61	19+6	1	advanced maternal age and positive serum screening	2.3	1/27	1/19137	No	T2	Rejection of prenatal diagnosis		Termination of pregnancy due to placental complications
304	33	155	66	15+4	1	positive serum screening	1.3	1/178	1/10000	No	T3	46,XN	arr [hg19] (1-22)×2	Normal phenotype	40+3	female	3500	Normal
305	29	165	61	18+1	1	other factors	0.9	1/10000	1/10000	No	M14	46,XN	arr [hg19] (1-22)×2	Normal phenotype	39+5	female	3790	Normal
306	21	159	49	16+4	1	positive serum screening	0.8	1/851	1/14908	No	T14	46,XN	arr [hg19] (1-22)×2	Normal phenotype	40+4	male	2950	SGA
307	25	159	52	16+3	1	other factors	0.9			No	T3	46,XN	arr [hg19] (1-22)×2	Normal phenotype	40+2	male	3500	Normal
308	34	155	57	15+2	1	advanced maternal age	1.2			No	T20	46,XN	arr [hg19] (1-22)×2	Normal phenotype	38+0	female	3120	Normal
309	28	155	46	18+3	1	positive serum screening		1/920	1/868	No	T20	Rejection of prenatal diagnosis		Normal phenotype	39+5	male	3800	Normal
310	27	157	48	15+0	1	other factors	1.4			No	T22	46,XN	arr [hg19] (1-22)×2	Termination of pregnancy due to fetal developmental anomalies
311	37	155	60	16+2	1	advanced maternal age	1.3			No	T20	46,XN	arr [hg19] 15q11.2(22,770,422_23,288,350)x1 (P)	Normal phenotype	38+5	male	2800	SGA
312	24	168	50	16+5	1	other factors	1	1/1077	1/6796	No	T20	46,XN	arr [hg19] (1-22)×2	Termination of pregnancy due to fetal developmental anomalies
313	34			17+1	1	advanced maternal age				No	T15	46,XN	arr [hg19] 10p13(16155637_17173788)×3 (VUS)	Normal phenotype	40+0	female	3550	Normal
314	26			29+5	1	other factors				No	T10	Rejection of prenatal diagnosis		Normal phenotype	40+1	male	3000	SGA
315	40			19+5	1	advanced maternal age				No	T8	46,XN	arr [hg19] (1-22)×2	Normal phenotype	38+6	male	3650	Normal
316	36			15+4	2	advanced maternal age				No	M14	46,XN	arr [hg19] (1-22)×2	Normal phenotype	38+0	female/female	2750/2380	Normal
317	36			15+0	1	advanced maternal age				No	T5 and T7	46,XN	arr [hg19] (1-22)×2	Normal phenotype	39+1	female	3450	Normal
318	36			17+0	1	advanced maternal age				No	M14	Rejection of prenatal diagnosis		Normal phenotype	40+1	male	3180	Normal
319	32			16+6	1	other factors				No	T10	Rejection of prenatal diagnosis		Normal phenotype	39+2	male	3300	Normal
320	23			18+0	1	other factors				No	T22	46,XN	arr [hg19] (1-22)×2	Termination of pregnancy due to oligohydramnios in mid-late gestation
321	28			16+1	1	other factors				No	T20	46,XN	arr [hg19] (1-22)×2	Normal phenotype	36+2	male	1500	SGA and PTB
322	32			16+0	1	other factors				No	T22	Rejection of prenatal diagnosis		Normal phenotype	37+5	female	3550	Normal
323	29			15+6	1	other factors				No	M14	46,XN	arr [hg19] (1-22)×2	Normal phenotype	38+3	female	2950	Normal
324	37			20+1	1	advanced maternal age				No	T20	Rejection of prenatal diagnosis		Normal phenotype	37+5	male	2150	SGA
325	24			17+4	1	other factors				No	T8	Rejection of prenatal diagnosis		Normal phenotype	39+6	female	3450	Normal
326	31			23+1	1	other factors				No	T8	46,XN	arr [hg19] (1-22)×2	Normal phenotype	39+2	male	3250	Normal
327	33			13+6	1	other factors				No	T8	Rejection of prenatal diagnosis		Normal phenotype	37+1	female	3300	Normal
328	32			13+4	1	other factors				No	T8	46,XN	arr [hg19] (1-22)×2	Normal phenotype	41+5	female	2940	SGA
329	29			14+5	1	other factors				No	T16	47,XN,+16[4]/46,XN[81]	21% T16 mosaicism	Termination of pregnancy due to true fetal mosaicism
330	36			16+6	1	advanced maternal age				No	T8	Rejection of prenatal diagnosis		Normal phenotype	38+1	male	2200	SGA
331	42			17+0	1	advanced maternal age				No	T15	46,XN	arr [hg19] (1-22)×2	Normal phenotype	38+0	male	2900	Normal
332	26			14+2	1	other factors				No	T15	46,XN	arr [hg19] chr15x2 hmz	Termination of pregnancy due to uniparental disomy
333	26			13+1	1	other factors				No	T16	46,XN	10% T16 mosaicism	Normal phenotype	30+0	female	980	SGA and PTB
334	30			16+0	1	other factors				No	T15	45,XN,der(14,15)(q10:q10)[109]/46，XN[8]	arr [hg19] (1-22)×2	Normal phenotype	38+6	female	2320	SGA
335	31			18+4	1	other factors				Yes	T3	46,XN	arr [hg19] (1-22)×2	Normal phenotype	40+0	female	3100	Normal
336	35			13+1	1	advanced maternal age				No	T3	Rejection of prenatal diagnosis		lost to follow-up

## Sheet: Sheet3
Supplementary Table S1 Summary of 336 Positive NIPT Results with RCAs.
Case number	Information for pregnant women					Clinical indications of pregnant women					NIPT results	Prenatal diagnosis results		Pregnancy Outcome
	Maternal age (years)	Height (cm)	Weight (Kg)	Gestational weeks	Number of fetuses	Clinical indications	NT (mm)	Serum screening risk		Adverse reproductive history		Karyotyping	CMA	Follow-up results	Gestational Age (weeks)	Sex	Weight (g)	Growth Assessment
								Trisomy 21	Trisomy 18
1	36	167	64	19+5	1	advanced maternal age		1/2600	1/49000	No	T7	Rejection of prenatal diagnosis		Normal phenotype	refused to disclose more details
2	25	163	51	17+3	1	positive serum screening		1/110	1/10000	No	T16	46,XN	NA	Normal phenotype	refused to disclose more details
3	25	165	62.5	18+5	1	positive serum screening		1/122	1/100000	No	T7	Rejection of prenatal diagnosis		lost to follow-up
4	29	155	57	18+2	1	positive serum screening		1/54		No	T3 and T5	46,XN	NA	Normal phenotype	40+0	male	1380	SGA
5	27	158	60	17+2	1	positive serum screening		1/215		No	T16	Rejection of prenatal diagnosis		Normal phenotype	39+1	female	1800	SGA
6	23	163	54	16+4	1	positive serum screening		1/298		No	T14	46,XN,-14,+rob(14;21)	NA	Termination of pregnancy due to T21
7	33	153	52	14+6	1	positive serum screening		1/703	1/100000	No	T7	Rejection of prenatal diagnosis		Normal phenotype	37+1	female	2900	Normal
8	27	165	70	21+3	1	positive serum screening		1/56	1/17680	No	T10	Rejection of prenatal diagnosis		Normal phenotype	40+4	male	4450	Normal
9	28	155	64	17+2	1	positive serum screening		1/250	1/100000	No	T10	Rejection of prenatal diagnosis		Normal phenotype	40+0	female	2380	SGA
10	25	150	40	18+5	1	positive serum screening		1/365	1/10000	No	T3	Rejection of prenatal diagnosis		Normal phenotype	41+1	female	3150	Normal
11	25	160	54.5	17+4	1	other factors				No	T10	46,XN	NA	Normal phenotype	41+2	female	3500	Normal
12	42	154	70	20+1	1	advanced maternal age and positive serum screening		1/365	1/4333	No	T20	46,XN	NA	Normal phenotype	38+5	female	3800	Normal
13	30	160	55	18+4	1	positive serum screening		1/195	1/100000	No	T5	Rejection of prenatal diagnosis		Normal phenotype	42+0	male	3600	Normal
14	34	150	37	15+0	1	positive serum screening		1/150	1/50000	No	T6	Rejection of prenatal diagnosis		Normal phenotype	38+3	male	3400	Normal
15	27	152	42	16+0	1	positive serum screening		1/396	1/31947	No	T11	46,XN	NA	Normal phenotype	39+2	female	3000	Normal
16	29	160	51	16+2	1	other factors				No	T7	Rejection of prenatal diagnosis		Normal phenotype	35+1	female	2200	SGA and PTB
17	36	157	55	18+0	1	advanced maternal age and positive serum screening		1/111	1/31661	No	T11	46,XN	NA	Normal phenotype	refused to disclose more details
18	28	158	66	20+0	1	positive serum screening		1/314	1/5676	No	T7	Rejection of prenatal diagnosis		Normal phenotype	40+4	female	3100	Normal
19	31	157	48	17+3	1	positive serum screening		1/120		No	T22	Rejection of prenatal diagnosis		Normal phenotype	refused to disclose more details
20	36	152	54	14+2	1	advanced maternal age				No	T15	47,XXY,[21]/46,XY[69]	NA	Normal phenotype	37+6	male	2650	SGA
21	29	158	69	14+5	1	positive serum screening		1/879		No	T7	46,XN	NA	Normal phenotype	38+6	male	3500	Normal
22	28	160	60	14+1	1	other factors				No	T3	Rejection of prenatal diagnosis		lost to follow-up
23	36	158	65.5	19+4	1	positive serum screening		1/781		No	T22	46,XN	NA	Normal phenotype	39+5	female	3800	Normal
24	24	150	43.5	17+6	1	other factors				No	T7	Rejection of prenatal diagnosis		Normal phenotype	38+1	female	2900	Normal
25	39	158	67.5	17+3	1	advanced maternal age				No	T5	46,XN	NA	Normal phenotype	refused to disclose more details
26	39	160	64	15+4	1	advanced maternal age and positive serum screening		1/33		No	T16	Rejection of prenatal diagnosis		lost to follow-up
27	23	160	45	17+0	2	positive serum screening		1/147		No	T8	Rejection of prenatal diagnosis		Normal phenotype	35+3	male/female	1800/2250	PTB
28	33	160	55	19+0	1	positive serum screening		1/411		No	T7	Rejection of prenatal diagnosis		Normal phenotype	33+5	male	2230	PTB
29	34	155	58.5	22+3	1	advanced maternal age				Yes	T7	Rejection of prenatal diagnosis		Normal phenotype	refused to disclose more details
30	34	156	54.5	16+1	1	other factors				No	T7	Rejection of prenatal diagnosis		Normal phenotype	39+0	male	3900	Normal
31	28	160	69	29+2	1	other factors				No	T7	Rejection of prenatal diagnosis		Normal phenotype	38+0	female	2650	Normal
32	38	160	60	19+2	1	advanced maternal age				No	T3	Rejection of prenatal diagnosis		Normal phenotype	39+4	male	4000	Normal
33	26	160	50	16+0	1	other factors				No	T22	46,XN	NA	Normal phenotype	37+0	female	2900	Normal
34	33	156	51	21+0	1	other factors		1/12544	1/27718	No	T16	Rejection of prenatal diagnosis		lost to follow-up
35	26	165	53.5	18+0	1	positive serum screening		1/877		No	T20	46,XN	NA	Normal phenotype	40+5	male	3600	Normal
36	26	154	54	24+6	1	other factors				No	T7	Rejection of prenatal diagnosis		Normal phenotype	37+0	female	2650	Normal
37	37	160	67.5	16+0	1	advanced maternal age				No	T2	46,XN	NA	Normal phenotype	38+0	male	3500	Normal
38	29	163	51	17+2	1	positive serum screening		1/149	1/1035	No	T8	46,XN	NA	Normal phenotype	38+3	male	3200	Normal
39	39	156	63	17+1	1	advanced maternal age				No	T9	46,XN	NA	Normal phenotype	40+4	male	3050	SGA
40	29	160	50	18+6	1	positive serum screening		1/748		No	T11	Rejection of prenatal diagnosis		Normal phenotype	39+1	male	3000	Normal
41	45	158	58	17+0	1	positive serum screening		1/66	1/19033	No	T2	Rejection of prenatal diagnosis		Normal phenotype	41+0	male	3200	Normal
42	39	158	56.5	18+0	1	advanced maternal age	1.4			No	T7	Rejection of prenatal diagnosis		Normal phenotype	refused to disclose more details
43	36	160	52	20+0	1	advanced maternal age				No	T7	Rejection of prenatal diagnosis		Normal phenotype	39+0	female	3200	Normal
44	33	158	58	23+0	1	other factors	0.9	1/1652	1/5205	No	T7	Rejection of prenatal diagnosis		Normal phenotype	39+3	female	3000	Normal
45	27			16+5	1	other factors	1.3	1/3386	1/11296	No	T4	Rejection of prenatal diagnosis		Normal phenotype	38+0	male	2650	SGA
46	41	155	45	14+5	1	advanced maternal age	1.82			No	T7	Rejection of prenatal diagnosis		Normal phenotype	40+1	female	3200	Normal
47	41	168	55	17+6	1	other factors				No	T2	Rejection of prenatal diagnosis		Normal phenotype	37+3	female	2500	Normal
48	41	160	50	12+2	1	other factors				No	T9	Rejection of prenatal diagnosis		Normal phenotype	40+4	male	3100	Normal
49	38	162	74	14+0	1	advanced maternal age	1.5			Yes	T6	Rejection of prenatal diagnosis		Normal phenotype	38+4	male	2900	Normal
50	26	155	53	16+6	1	positive serum screening	1.3	1/208	1/14109	No	T7	Rejection of prenatal diagnosis		Termination of pregnancy due to placental complications
51	38	155	60	16+4	1	advanced maternal age				No	T7	Rejection of prenatal diagnosis		Normal phenotype	41+1	female	3700	Normal
52	23	156	68	18+4	1	positive serum screening	1.2	1/219	1/86207	No	T7	Rejection of prenatal diagnosis		Normal phenotype	39+6	female	2800	SGA
53	26	163	63	24+3	1	abnormal ultrasound soft indexes				No	T8	Rejection of prenatal diagnosis		Normal phenotype	37+6	male	3300	Normal
54	44	161	59	12+5	1	advanced maternal age				Yes	T3	Rejection of prenatal diagnosis		Normal phenotype	39+6	female	3350	Normal
55	28	152	48	18+4	1	positive serum screening		1/714		No	T20	Rejection of prenatal diagnosis		Normal phenotype	39+5	male	3400	Normal
56	25	160	51	26+3	1	other factors				No	T9	Rejection of prenatal diagnosis		lost to follow-up
57	26	157	49	17+5	1	positive serum screening	1.6	1/450	1/54581	No	T7	Rejection of prenatal diagnosis		Normal phenotype	40+0	male	3550	Normal
58	32	152	46.5	14+3	1	other factors				No	M14	Rejection of prenatal diagnosis		Normal phenotype	37+6	female	3000	Normal
59	36	152	45.5	15+5	1	advanced maternal age	1			No	T14	Rejection of prenatal diagnosis		Normal phenotype	39+6	male	3400	Normal
60	32	157	49.5	16+6	1	positive serum screening		1/605		No	T14	Rejection of prenatal diagnosis		Normal phenotype	37+3	female	2650	Normal
61	39	156	52	18+0	1	advanced maternal age	1.5			No	T7	Rejection of prenatal diagnosis		lost to follow-up
62	31	160	59	17+2	1	positive serum screening		1/535		No	T3	Rejection of prenatal diagnosis		Normal phenotype	40+0	male	3100	Normal
63	35	153	48	14+5	1	advanced maternal age	1.8			Yes	T10	Rejection of prenatal diagnosis		Normal phenotype	39+3	female	3300	Normal
64	39	150	57	18+0	1	advanced maternal age	1.2			No	T6	Rejection of prenatal diagnosis		Normal phenotype	refused to disclose more details
65	31	157	57	13+6	1	positive serum screening	1.6	1/48		Yes	T12	Rejection of prenatal diagnosis		Normal phenotype	38+1	female	4700	Normal
66	37	156	60	21+4	1	advanced maternal age	1.3			Yes	T5	Rejection of prenatal diagnosis		lost to follow-up
67	26	170	50	14+4	1	positive serum screening		1/960		No	T8	Rejection of prenatal diagnosis		Normal phenotype	39+1	male	3400	Normal
68	43	159	57.5	15+0	1	advanced maternal age	1.5			Yes	T8	Rejection of prenatal diagnosis		Normal phenotype	40+5	female	4200	Normal
69	27	165	55	18+0	1	positive serum screening		1/268	1/3001	No	T14 and XXX	Rejection of prenatal diagnosis		Normal phenotype	39+2	female	3300	Normal
70	28	160	54	18+1	1	positive serum screening				No	T20	46,XN	NA	Normal phenotype	36+5	male	2600	PTB
71	39	150	58	14+5	1	advanced maternal age				No	T15	46,XN	NA	Normal phenotype	39+1	female	3300	Normal
72	42	160	56	12+3	1	advanced maternal age				No	T2	Rejection of prenatal diagnosis		Termination of pregnancy due to early fetal demise
73	41	157	50	12+4	1	advanced maternal age				No	T8	Rejection of prenatal diagnosis		Normal phenotype	39+0	male	3420	Normal
74	43	155	51	14+5	1	advanced maternal age				No	T9	Rejection of prenatal diagnosis		Normal phenotype	38+4	male	2800	Normal
75	39	158	61	17+0	1	advanced maternal age				No	T22	46,XN	NA	Normal phenotype	39+0	male	2950	Normal
76	26	150		17+1	1	positive serum screening		1/561	1/50000	No	T20	46,XN	NA	Normal phenotype	36+2	female	2200	PTB
77	44	153	45.5	16+0	1	advanced maternal age				No	T16	46,XN	NA	Normal phenotype	refused to disclose more details
78	28	160	50	17+6	1	other factors				No	T8	46,XN	NA	Normal phenotype	38+4	female	2880	Normal
79	40	155	51	16+0	1	advanced maternal age				No	T9	46,XN	NA	Normal phenotype	39+1	female	2730	SGA
80	39	160	70	16+3	1	advanced maternal age				No	T22	46,XN	arr [hg19] chr22x2 hmz	Normal phenotype	33+0	female	1000	SGA and PTB
81	27	160	48	17+3	1	positive serum screening		1/90		No	T16	46,XN	NA	Normal phenotype	33+5	female	1390	SGA and PTB
82	38	167	60	13+0	1	advanced maternal age				No	T9	47,XN,+9[7]/46,XN[67]	NA	Normal phenotype	37+6	male	2170	SGA
83	32	157	49.5	16+6	1	positive serum screening		1/605		No	T14	46,XN	NA	Normal phenotype	37+3	female	2650	Normal
84	21	153	57	31+1	1	other factors				No	T7	NA	arr [hg19] (1-22)×2	Normal phenotype	38+0	female	2000	SGA
85	34	155	62.25	12+6	1	advanced maternal age				No	T15	46,XN	NA	Normal phenotype	39+5	male	3300	Normal
86	42	159	54	16+2	1	advanced maternal age				No	T20	Rejection of prenatal diagnosis		Normal phenotype	38+4	female	2450	SGA
87	25	163	56	14+2	2	other factors	1.4			Yes	T7	Rejection of prenatal diagnosis		Normal phenotype	36+2	female/female	2550/2750	PTB
88	35	167	62	15+2	1	advanced maternal age				No	T8	Rejection of prenatal diagnosis		Normal phenotype	37+6	male	3280	Normal
89	24	160	65	21+3	1	positive serum screening			1/753	No	T7	Rejection of prenatal diagnosis		Normal phenotype	40+4	female	3250	Normal
90	38	160	64	16+2	1	advanced maternal age	0.9			No	T8	Rejection of prenatal diagnosis		Normal phenotype	39+3	male	3850	Normal
91	36	162	54	16+3	1	advanced maternal age				No	T8	Rejection of prenatal diagnosis		Normal phenotype	refused to disclose more details
92	27	162	65	14+6	1	other factors	1.1			Yes	T8	Rejection of prenatal diagnosis		Normal phenotype	39+0	male	3550	Normal
93	36	158	59.2	16+0	1	advanced maternal age				No	T3	Rejection of prenatal diagnosis		Normal phenotype	38+4	female	3200	Normal
94	36	158	61	17+6	1	advanced maternal age				No	T8	Rejection of prenatal diagnosis		lost to follow-up
95	35	163	59	25+0	1	advanced maternal age				No	T20	Rejection of prenatal diagnosis		Normal phenotype	39+2	male	4000	Normal
96	37	162	55	15+0	1	advanced maternal age	1.4			Yes	T7	Rejection of prenatal diagnosis		Normal phenotype	refused to disclose more details
97	36	158	48.6	16+1	1	advanced maternal age	1			No	T3	Rejection of prenatal diagnosis		Normal phenotype	39+0	female	3200	Normal
98	30	155	49.5	23+0	1	abnormal ultrasound soft indexes	1.2			No	T3	Rejection of prenatal diagnosis		Normal phenotype	39+0	male	2900	Normal
99	35	158	51.5	16+4	1	advanced maternal age				Yes	T16	Rejection of prenatal diagnosis		Normal phenotype	39+1	male	2900	Normal
100	34	160	81.5	17+0	1	other factors				No	T5	Rejection of prenatal diagnosis		Normal phenotype	37+5	female	3600	Normal
101	24	158	50.5	14+1	1	positive serum screening	1.2		1/524	No	T5	Rejection of prenatal diagnosis		Normal phenotype	39+0	female	2150	SGA
102	41			17+2	1	advanced maternal age	1.1			No	T7	Rejection of prenatal diagnosis		Normal phenotype	36+0	male	2500	PTB
103	30	156	46	19+0	1	positive serum screening	0.8		1/300	No	T6	Rejection of prenatal diagnosis		lost to follow-up
104	27	160	53	24+2	1	other factors				No	T20	Rejection of prenatal diagnosis		Normal phenotype	40+0	male	3150	Normal
105	35	155	55.5	16+2	1	advanced maternal age				Yes	T8	Rejection of prenatal diagnosis		Normal phenotype	36+3	female	2900	PTB
106	27	152	43	15+2	1	other factors	1.9			No	T14	Rejection of prenatal diagnosis		Normal phenotype	refused to disclose more details
107	35	160	80	17+6	1	advanced maternal age and positive serum screening			1/40	No	T5	Rejection of prenatal diagnosis		Normal phenotype	40+2	male	2200	SGA
108	33	156	55	18+0	1	positive serum screening		1/729		No	T7	Rejection of prenatal diagnosis		Termination of pregnancy due to maternal anxiety
109	27	167	59	17+6	1	positive serum screening		1/134		Yes	T7	Rejection of prenatal diagnosis		Normal phenotype	38+0	male	3400	Normal
110	26	160	49	19+0	1	positive serum screening		1/747		No	T7	Rejection of prenatal diagnosis		Normal phenotype	39+5	male	3350	Normal
111	38	158	60	17+5	1	advanced maternal age				No	T20	Rejection of prenatal diagnosis		Normal phenotype	38+1	male	3100	Normal
112	27	158	43	18+5	1	positive serum screening		1/156		No	T7	Rejection of prenatal diagnosis		Normal phenotype	37+6	female	2500	SGA
113	29	156	62.5	17+6	1	other factors	1.7	1/1316		No	T8	Rejection of prenatal diagnosis		Normal phenotype	40+3	female	2900	SGA
114	40	158	50	16+6	1	advanced maternal age	1.6			No	T2	Rejection of prenatal diagnosis		Normal phenotype	34+4	male	1450	SGA and PTB
115	36	155	52	14+2	1	advanced maternal age	1.2			Yes	T8	Rejection of prenatal diagnosis		Normal phenotype	39+2	female	3400	Normal
116	38	160	49	17+6	1	positive serum screening		1/515		No	T20	Rejection of prenatal diagnosis		Normal phenotype	38+0	female	2570	SGA
117	19	157	58	25+5	1	other factors				No	T7	Rejection of prenatal diagnosis		Normal phenotype	38+5	male	3100	Normal
118	27	163	60.5	16+5	1	positive serum screening	0.38	1/22		No	T7	Rejection of prenatal diagnosis		Normal phenotype	39+3	male	3900	Normal
119	28	164	55	17+0	1	positive serum screening	1.4	1/238		No	T7	Rejection of prenatal diagnosis		Normal phenotype	39+2	male	3300	Normal
120	30	162	61	16+2	1	positive serum screening		1/209		No	T7	Rejection of prenatal diagnosis		Normal phenotype	38+1	male	2050	SGA
121	31	157	47.3	16+2	1	other factors	2.2			Yes	T8	Rejection of prenatal diagnosis		Normal phenotype	refused to disclose more details
122	25	158	60	15+4	1	other factors	1.2			No	T2	Rejection of prenatal diagnosis		Termination of pregnancy due to oligohydramnios in mid-late gestation
123	31	163	60	20+2	2	other factors	1.6			No	T7	Rejection of prenatal diagnosis		Normal phenotype	36+0	male/female	2600/2300	PTB
124	38	156	55	14+3	1	advanced maternal age	1.5			No	T8	Rejection of prenatal diagnosis		Normal phenotype	39+0	male	3100	Normal
125	35	160	57.6	12+1	1	advanced maternal age				No	T6	Rejection of prenatal diagnosis		Normal phenotype	40+1	male	3600	Normal
126	28	162	55	17+0	1	positive serum screening	0.8	1/556		No	T8	Rejection of prenatal diagnosis		Normal phenotype	38+0	female	3150	Normal
127	36	155	60	15+0	1	advanced maternal age				Yes	T12	Rejection of prenatal diagnosis		Normal phenotype	38+4	female	3200	Normal
128	26	150	40	16+3	1	positive serum screening		1/363		No	T7	Rejection of prenatal diagnosis		Normal phenotype	39+3	female	3520	Normal
129	24	160	65	21+3	1	positive serum screening			1/753	No	T7	46,XN	arr [hg19] (1-22)×2	Normal phenotype	40+4	female	3250	Normal
130	29	165	58	23+4	1	other factors				No	T22	46,XN	arr [hg19] (1-22)×2	Normal phenotype	39+0	male	3200	Normal
131	38			14+1	1	advanced maternal age and positive serum screening		1/686		No	T9	46,XN	NA	Normal phenotype	38+5	male	3600	Normal
132	42	155	60	17+1	1	advanced maternal age and positive serum screening		1/387		No	T22	46,XN	arr [hg19] (1-22)×2	Normal phenotype	40+0	male	2800	SGA
133	37	155	58	16+0	1	advanced maternal age				No	T15	Rejection of prenatal diagnosis		lost to follow-up
134	27	159	62	15+4	1	positive serum screening		1/81		No	T2	47,XN,+2[1]/46,XN[60]	58% T2 mosaicism	Termination of pregnancy due to true fetal mosaicism
135	23	158	49	28+3	1	positive serum screening		1/291		No	T16	Rejection of prenatal diagnosis		Normal phenotype	38+2	female	2150	SGA
136	35	163	58	18+1	1	advanced maternal age				No	T15	46,XN	NA	Normal phenotype	38+5	male	3150	Normal
137	29	157	50	17+6	1	other factors				No	T16	46,XN	arr [hg19] (1-22)×2	Normal phenotype	38+4	male	3300	Normal
138	23		57	17+3	1	positive serum screening		1/67		No	T10	46,XN	arr [hg19] (1-22)×2	Normal phenotype	39+5	female	2800	SGA
139	33	160	53	16+5	1	positive serum screening		1/436		No	T7 and XO	46,XN	arr [hg19] (1-22)×2	Normal phenotype	38+1	female	2700	Normal
140	31	162	70	14+3	1	positive serum screening			1/207	No	T9	46,XN	arr [hg19] chr9x2 hmz	Termination of pregnancy due to uniparental disomy
141	39	165	60	16+0	1	advanced maternal age				No	T16	Rejection of prenatal diagnosis		lost to follow-up
142	26	160	54	19+2	1	positive serum screening		1/497		No	T20	46,XN	arr [hg19] (1-22)×2	Normal phenotype	39+3	male	3170	Normal
143	25	160	64.5	25+3	1	abnormal ultrasound soft indexes				No	T7	Rejection of prenatal diagnosis		Normal phenotype	38+1	male	3750	Normal
144	31	155	59	18+3	1	positive serum screening		1/158		No	T20	46,XN,inv(20)(p13q13.1)	arr [hg19] (1-22)×2	Normal phenotype	40+1	male	3700	Normal
145	38	154	57	16+0	1	advanced maternal age	1.3			Yes	T7	Rejection of prenatal diagnosis		Normal phenotype	38+0	male	2800	Normal
146	30	158	48	13+0	1	positive serum screening	1.3	1/61	1/228	No	T16	Rejection of prenatal diagnosis		Normal phenotype	36+4	female	1850	SGA and PTB
147	24	153	45	16+1	1	other factors				No	T7	Rejection of prenatal diagnosis		Normal phenotype	39+5	female	2800	SGA
148	38	162	47.5	16+0	1	other factors	0.9			No	T4	Rejection of prenatal diagnosis		Normal phenotype	36+1	male	2500	PTB
149	34	165	64	17+3	1	other factors	1.2			Yes	T7	Rejection of prenatal diagnosis		Normal phenotype	38+6	male	3000	Normal
150	23			23+1	1	other factors	1.9			No	T7	Rejection of prenatal diagnosis		Normal phenotype	39+1	male	3400	Normal
151	30	165	72	16+0	1	positive serum screening	1.5	1/478		No	T7	Rejection of prenatal diagnosis		Normal phenotype	38+0	female	3400	Normal
152	26	152	60	22+1	1	positive serum screening	1.42	1/960		No	T10	Rejection of prenatal diagnosis		Normal phenotype	refused to disclose more details
153	40	155	54.7	19+1	1	advanced maternal age	1.1			No	T8	Rejection of prenatal diagnosis		Normal phenotype	37+5	male	3650	Normal
154	36	160	49.8	13+1	1	advanced maternal age	1.5			No	T7	Rejection of prenatal diagnosis		Normal phenotype	36+0	male	2500	PTB
155	30	158	53	17+5	1	positive serum screening	1	1/145		No	T5	Rejection of prenatal diagnosis		Normal phenotype	38+4	male	2700	SGA
156	30	168	70	23+3	1	other factors	1.2			No	T7	Rejection of prenatal diagnosis		Normal phenotype	38+5	female	3750	Normal
157	41	155		17+5	1	positive serum screening	1.2	1/303	1/2406	Yes	T2	Rejection of prenatal diagnosis		Normal phenotype	33+5	female	1800	PTB
158	28	173	67	18+2	1	other factors	1.4			No	T7	Rejection of prenatal diagnosis		Normal phenotype	39+0	male	3610	Normal
159	22	160	64	22+1	1	positive serum screening		1/93	1/38845	No	T7	Rejection of prenatal diagnosis		Normal phenotype	39+3	female	3150	Normal
160	32			17+1	1	other factors		1/1447	1/1346	No	T14	Rejection of prenatal diagnosis		Normal phenotype	39+4	female	2900	Normal
161	29	165	49	18+0	1	positive serum screening	1.1	1/401	1/44183	No	T7	Rejection of prenatal diagnosis		Normal phenotype	40+2	female	3350	Normal
162	25	153	51.5	23+1	1	abnormal ultrasound soft indexes	0.8	1/85902	1/100000	No	T7	Rejection of prenatal diagnosis		Normal phenotype	40+1	female	2850	SGA
163	41	160	58	16+1	1	advanced maternal age	1.1			No	T11	Rejection of prenatal diagnosis		lost to follow-up
164	33	162	60	16+4	1	other factors	1.2			Yes	T7	Rejection of prenatal diagnosis		Normal phenotype	39+3	female	3500	Normal
165	31	160	55	14+2	1	other factors	0.8			No	T8	Rejection of prenatal diagnosis		Normal phenotype	41+0	female	3160	Normal
166	31	163	40	17+5	1	positive serum screening	1.25	1/41	1/10266	No	T7	Rejection of prenatal diagnosis		Normal phenotype	40+6	female	2900	SGA
167	42	156	59	17+0	1	advanced maternal age	1.3			No	T12	Rejection of prenatal diagnosis		Normal phenotype	38+6	male	2100	SGA
168	27	155	51.5	17+2	1	positive serum screening	1.6	1/195	1/22328	No	T7	Rejection of prenatal diagnosis		Normal phenotype	38+0	male	2450	SGA
169	23	150	45	19+0	1	positive serum screening			1/31	Yes	T7	Rejection of prenatal diagnosis		Normal phenotype	37+5	female	2500	SGA
170	37	157	51	13+2	1	advanced maternal age	1.9			Yes	T7	Rejection of prenatal diagnosis		Normal phenotype	39+6	male	2600	SGA
171	33	163	62.6	15+6	1	positive serum screening	1.2	1/45	1/709	No	T14	Rejection of prenatal diagnosis		Normal phenotype	38+2	female	2800	Normal
172	40			12+6	1	advanced maternal age				No	T9	46,XN	arr [hg19] (1-22)×2	Normal phenotype	38+0	female	2700	Normal
173	24	162	54	26+0	1	other factors				No	T14 and T18	46,XN	arr [hg19] (1-22)×2	Normal phenotype	36+6	female	2400	PTB
174	28	160	72	14+5	1	abnormal ultrasound soft indexes	1.38			No	T22	46,XN	arr [hg19] (1-22)×2	Normal phenotype	refused to disclose more details
175	37	158	58.6	20+4	1	advanced maternal age and positive serum screening	1.2	1/543		No	T20	Rejection of prenatal diagnosis		Normal phenotype	38+1	male	3200	Normal
176	24	160	59	15+6	1	abnormal ultrasound soft indexes				No	T14	Rejection of prenatal diagnosis		Normal phenotype	37+2	male	2650	Normal
177	36	158	63	16+4	1	advanced maternal age	1.6			Yes	T12	Rejection of prenatal diagnosis		Normal phenotype	39+3	female	3150	Normal
178	24	158	47	23+5	1	positive serum screening	1.1	1/122		Yes	T20	Rejection of prenatal diagnosis		Normal phenotype	40+1	female	3050	Normal
179	36	155	56	17+3	1	advanced maternal age	1.9			No	T15	46,XN	arr [hg19] (1-22)×2	Normal phenotype	39+2	female	3250	Normal
180	45	158	56	20+2	1	advanced maternal age				Yes	T22	Rejection of prenatal diagnosis		Normal phenotype	40+1	female	3000	Normal
181	38	164	59	16+2	1	advanced maternal age				Yes	T9	46,XN	arr [hg19] (1-22)×2	Normal phenotype	refused to disclose more details
182	26	163	61.5	19+2	1	positive serum screening		1/779	1/65560	No	T22	46,XN	arr [hg19] (1-22)×2	Normal phenotype	refused to disclose more details
183	26	160	50	16+5	1	other factors	1.1	1/2152	1/1787	No	T16	46,XN	arr [hg19] (1-22)×2	Normal phenotype	35+2	female	1850	SGA and PTB
184	46	167	71.5	14+4	1	advanced maternal age	1.4			Yes	T22	46,XN	arr [hg19] (1-22)×2	Normal phenotype	33+4	female	1700	PTB
185	30	155	48.5	17+2	1	positive serum screening	2	1/977	1/37068	No	T18 and T20	46,XN	arr [hg19] 16p13.3p13.2(7756298_8853060)×3(VUS)	Normal phenotype	38+0	male	2700	SGA
186	43	162	64	15+1	1	advanced maternal age				No	T9	46,XN	arr [hg19] (1-22)×2	Normal phenotype	refused to disclose more details
187	44	150	58	17+2	1	advanced maternal age	1			Yes	T11	Rejection of prenatal diagnosis		Normal phenotype	refused to disclose more details
188	25	160	53	17+2	1	other factors				No	T3	Rejection of prenatal diagnosis		lost to follow-up
189	35	158	58	15+0	1	advanced maternal age				No	T4	Rejection of prenatal diagnosis		Normal phenotype	39+2	male	3100	Normal
190	35	156	62	15+0	1	advanced maternal age	1.4			No	T5	Rejection of prenatal diagnosis		Normal phenotype	41+1	female	3250	Normal
191	26	157	53	16+1	1	positive serum screening	1.2	1/158		No	T10	Rejection of prenatal diagnosis		Normal phenotype	refused to disclose more details
192	30	160	55	13+3	1	positive serum screening	1.4	1/225	1/61513	No	T10	Rejection of prenatal diagnosis		Normal phenotype	38+6	female	3200	Normal
193	29	153	55	13+2	1	positive serum screening	1.1	1/16917	1/9	No	T5	Rejection of prenatal diagnosis		Normal phenotype	35+6	female	1730	SGA and PTB
194	30	165	65	15+6	1	positive serum screening		1/466	1/12864	No	T7	Rejection of prenatal diagnosis		Normal phenotype	39+4	female	3600	Normal
195	40	153	58.5	16+1	1	advanced maternal age	1			No	T7	Rejection of prenatal diagnosis		Normal phenotype	38+4	male	3350	Normal
196	26	157	45	13+2	1	positive serum screening	1.27	1/399	1/690	No	T7	Rejection of prenatal diagnosis		Normal phenotype	36+1	male	1840	SGA and PTB
197	28	160	44	12+1	1	other factors	1.8			No	T7	Rejection of prenatal diagnosis		Normal phenotype	36+4	male	3120	PTB
198	31	160	60	17+3	1	positive serum screening		1/859	1/50000	No	T8	Rejection of prenatal diagnosis		Normal phenotype	36+2	female	2650	PTB
199	31	158	52	17+4	1	positive serum screening	1.5	1/35082	1/582	No	T7	Rejection of prenatal diagnosis		Normal phenotype	39+1	male	3100	Normal
200	24			16+2	1	positive serum screening	1.7	1/796	1/100000	No	T7	Rejection of prenatal diagnosis		Normal phenotype	35+1	male	2100	PTB
201	40	156	53	21+3	1	advanced maternal age				No	T7	Rejection of prenatal diagnosis		Normal phenotype	37+3	male	2970	Normal
202	25	146	46	14+5	1	positive serum screening				No	T20	Rejection of prenatal diagnosis		Normal phenotype	39+6	male	2820	SGA
203	31	162	68	23+2	1	abnormal ultrasound soft indexes	1.4			No	T20	46,XN	arr [hg19] (1-22)×2	Normal phenotype	38+6	male	3450	Normal
204	42	153	60	19+4	1	advanced maternal age				No	T15	NA	39% T15 mosaicism	Normal phenotype	35+2	female	1900	SGA and PTB
205	35	153	48	14+2	1	advanced maternal age	0.96			No	T15, T20 and T22	Rejection of prenatal diagnosis		Termination of pregnancy due to maternal anxiety
206	35			16+0	1	advanced maternal age				No	T7 and T11	Rejection of prenatal diagnosis		Normal phenotype	38+6	female	2810	Normal
207	25	155	48	13+5	1	other factors	1.4	1/1778	1/100000	No	T9	46,XN	arr [hg19] (1-22)×2	Normal phenotype	refused to disclose more details
208	21			17+4	1	abnormal ultrasound soft indexes				No	T9	46,XN	arr [hg19] (1-22)×2	Normal phenotype	40+0	female	3000	Normal
209	34	148	70.2	17+0	1	advanced maternal age	1.2	1/58298	1/100000	No	T9	Rejection of prenatal diagnosis		Normal phenotype	refused to disclose more details
210	28	144	50.7	13+5	1	other factors	1.7			No	T7	Rejection of prenatal diagnosis		Normal phenotype	40+1	female	3700	Normal
211	24	167	60	22+2	1	other factors	1.51			No	T7	Rejection of prenatal diagnosis		Normal phenotype	40+5	male	2700	SGA
212	26	163	54.8	17+6	1	positive serum screening	1.2	1/729	1/14797	No	T11	Rejection of prenatal diagnosis		Normal phenotype	38+3	female	3000	Normal
213	27	147	49	16+2	1	positive serum screening	1.87	1/601	1/16373	No	T7	Rejection of prenatal diagnosis		Normal phenotype	39+2	female	3300	Normal
214	32	160	60	18+1	1	positive serum screening	1.1	1/337	1/1952	No	T7	Rejection of prenatal diagnosis		Normal phenotype	31+0	male	1250	SGA and PTB
215	27	150	47	12+0	1	other factors	1.2			No	T7	Rejection of prenatal diagnosis		Normal phenotype	38+6	female	3100	Normal
216	22			18+2	1	other factors		1/2073	1/7719	No	T7	Rejection of prenatal diagnosis		Normal phenotype	39+2	female	3300	Normal
217	39	160	54	14+2	1	advanced maternal age				No	T7	Rejection of prenatal diagnosis		Normal phenotype	39+6	female	3750	Normal
218	39	150	62.5	15+0	1	advanced maternal age	1.2			No	T4	Rejection of prenatal diagnosis		Normal phenotype	37+2	female	2800	Normal
219	25	163	64.9	17+2	1	other factors	1.1	1/23979	1/50000	No	T7	Rejection of prenatal diagnosis		Normal phenotype	38+5	female	3100	Normal
220	27	160	48.5	16+6	1	positive serum screening	0.8	1/76	1/14429	No	T7	Rejection of prenatal diagnosis		Normal phenotype	39+2	male	2850	SGA
221	26	163	61	14+5	1	positive serum screening	1.3	1/1190	1/503	No	T8	Rejection of prenatal diagnosis		Normal phenotype	37+5	female	2300	SGA
222	19	160	50.5	15+0	1	other factors	1.9	1/1443	1/100000	No	T7	Rejection of prenatal diagnosis		Normal phenotype	38+0	female	2750	Normal
223	25	153	54	14+6	1	other factors	1.5	1/3743	1/96787	No	T7	Rejection of prenatal diagnosis		Normal phenotype	39+5	male	3300	Normal
224	32	158	70	17+4	1	positive serum screening	1.1	1/475	1/20941	No	T7	Rejection of prenatal diagnosis		Normal phenotype	39+4	male	3600	Normal
225	30	150	58.3	17+2	1	other factors	1.6	1/12973	1/33602	No	T5	Rejection of prenatal diagnosis		Normal phenotype	39+1	female	3100	Normal
226	29	155	43	16+0	1	other factors	1.1			No	T8	Rejection of prenatal diagnosis		lost to follow-up
227	25	150	44	17+3	1	positive serum screening	1.1	1/992	1/13918	No	T3	Rejection of prenatal diagnosis		Normal phenotype	37+6	male	2800	Normal
228	28	158	45	16+0	1	positive serum screening	1	1/10781	1/484	No	T7	Rejection of prenatal diagnosis		Normal phenotype	37+5	female	2650	Normal
229	23	169	58	12+5	2	other factors				No	T7	Rejection of prenatal diagnosis		lost to follow-up
230	26	160	66.5	14+6	1	other factors	1	1/50000	1/25039	No	T14	Rejection of prenatal diagnosis		Normal phenotype	39+0	male	3400	Normal
231	28	147	40	18+3	1	positive serum screening	1.1	1/202	1/35890	No	T8	Rejection of prenatal diagnosis		Normal phenotype	38+0	male	2600	SGA
232	38	162	52	18+3	1	other factors		1/1481	1/100000	No	T11	Rejection of prenatal diagnosis		Normal phenotype	37+2	male	2100	SGA
233	35		65.5	17+0	1	advanced maternal age	1.09			No	T7	Rejection of prenatal diagnosis		Normal phenotype	refused to disclose more details
234	30	150	48	16+0	1	other factors	1.1			No	T7	Rejection of prenatal diagnosis		Normal phenotype	40+3	male	3500	Normal
235	33	157	43	18+6	1	positive serum screening	1.2	1/100000	1/5	No	T9	47,XN,+9[10]/46,XN[67]	15% T9 mosaicism	Termination of pregnancy due to true fetal mosaicism
236	41	160	61.8	15+3	1	advanced maternal age	1	1/91	1/5135	No	T16	46,XN	arr [hg19] (1-22)×2	Normal phenotype	31+3	male	1690	PTB
237	34	160	62	16+5	1	positive serum screening	1.3	1/385	1/50000	No	T20	Rejection of prenatal diagnosis		Normal phenotype	37+0	female	2750	Normal
238	34	162	49	14+2	1	advanced maternal age and positive serum screening	1.4	1/146		No	T3	Rejection of prenatal diagnosis		lost to follow-up
239	24	156	69.9	24+0	1	abnormal ultrasound soft indexes		1/2187	1/1554	No	T20	Rejection of prenatal diagnosis		Normal phenotype	41+0	female	3200	Normal
240	34	156	65	19+3	1	advanced maternal age and positive serum screening	1.1	1/58	1/891	No	T16	46,XN	arr [hg19] (1-22)×2	Normal phenotype	39+1	male	2400	SGA
241	27	155	57	17+3	1	other factors	1.3			No	T16	Rejection of prenatal diagnosis		Termination of pregnancy due to oligohydramnios in mid-late gestation
242	27	158	80.9	21+2	1	abnormal ultrasound soft indexes				No	T7	46,XN	arr [hg19] (1-22)×2	Normal phenotype	38+3	male	2950	Normal
243	40	163	56.5	16+1	1	advanced maternal age	0.7			No	T15	46,XN	arr [hg19] (1-22)×2	Normal phenotype	39+4	female	3200	Normal
244	27	159	54.3	23+3	1	other factors	1.2	1/5365	1/50000	No	T22	NA	23% T22 mosaicism	Termination of pregnancy due to true fetal mosaicism
245	28	163	56	19+0	1	positive serum screening	1.1	1/510	1/50000	No	T15	Rejection of prenatal diagnosis		Normal phenotype	39+6	male	3370	Normal
246	34	159	57	12+3	1	other factors	1.3			No	T15	46,XN	arr [hg19] (1-22)×2	Normal phenotype	40+0	female	4100	Normal
247	33	161	48	20+3	1	other factors				No	T3	Rejection of prenatal diagnosis		Normal phenotype	38+6	male	2600	SGA
248	19	140	40	16+6	1	positive serum screening	1.6	1/525	1/70781	No	T14	Rejection of prenatal diagnosis		Normal phenotype	38+2	female	2220	SGA
249	28	155	51.3	16+1	1	other factors	1.3	1/4023	1/100000	No	T7	Rejection of prenatal diagnosis		Normal phenotype	39+0	male	3000	Normal
250	29	152	59.5	19+5	1	positive serum screening		1/281		No	T8	Rejection of prenatal diagnosis		Normal phenotype	39+2	male	3150	Normal
251	33	160	58.8	14+3	1	positive serum screening	1.2	1/2966	1/514	No	T7	Rejection of prenatal diagnosis		Normal phenotype	38+6	female	3150	Normal
252	35	158	55.5	15+1	1	advanced maternal age	1.1			No	T10	Rejection of prenatal diagnosis		Normal phenotype	refused to disclose more details
253	33	158	58	14+2	1	other factors	1.6			No	T7	Rejection of prenatal diagnosis		Normal phenotype	38+4	male	3400	Normal
254	30	160	75	20+6	1	other factors				No	T8	Rejection of prenatal diagnosis		Normal phenotype	39+3	male	3750	Normal
255	28	158	48	16+0	1	other factors	1.2	1/7917	1/30799	No	T7	Rejection of prenatal diagnosis		Normal phenotype	38+1	male	2800	Normal
256	34	160	48	16+3	1	other factors	1.3			No	T7	Rejection of prenatal diagnosis		Normal phenotype	refused to disclose more details
257	21	153	55	14+0	1	positive serum screening	1.7	1/6342	1/401	No	T3	Rejection of prenatal diagnosis		Normal phenotype	38+5	female	1740	SGA
258	28	160	58	16+0	1	positive serum screening		1/864		No	T7	Rejection of prenatal diagnosis		Normal phenotype	39+4	female	2970	Normal
259	38	163	54	15+5	1	advanced maternal age				No	T7	Rejection of prenatal diagnosis		Normal phenotype	39+5	male	2900	SGA
260	35	167	58	16+4	1	advanced maternal age	1.8			No	T7	Rejection of prenatal diagnosis		Normal phenotype	38+6	female	3550	Normal
261	24	162	67.5	13+3	1	positive serum screening	1.1	1/2918	1/229	No	T3	Rejection of prenatal diagnosis		Normal phenotype	39+1	male	3500	Normal
262	30	160	61	16+1	1	other factors	1.5			No	T7	Rejection of prenatal diagnosis		Normal phenotype	35+0	female	1700	SGA and PTB
263	27	150	58	14+4	1	other factors	1	1/6964	1/100000	No	T10	Rejection of prenatal diagnosis		Normal phenotype	39+6	female	3400	Normal
264	35	143	52.5	16+0	1	advanced maternal age	1.1			No	T7	Rejection of prenatal diagnosis		Normal phenotype	39+5	female	3400	Normal
265	33	154	60	17+1	1	other factors				No	T5	Rejection of prenatal diagnosis		Normal phenotype	39+4	female	2900	Normal
266	26	155	45	16+2	1	other factors				No	T14	Rejection of prenatal diagnosis		Normal phenotype	39+5	female	2750	SGA
267	27	170	52	17+0	1	other factors				No	T7	Rejection of prenatal diagnosis		Normal phenotype	38+6	female	2900	Normal
268	29	157	64	17+0	1	other factors				No	T2 and T15	46,XN	arr [hg19] (1-22)×2	Normal phenotype	33+0	female	1470	SGA and PTB
269	30	162	55	16+0	1	other factors	1.8			No	T15	46,XN	arr [hg19] (1-22)×2	Normal phenotype	40+6	female	3350	Normal
270	34	155	55	13+0	1	advanced maternal age and positive serum screening	1.8	1/618	1/1292	Yes	T7 and T11	Rejection of prenatal diagnosis		Termination of pregnancy due to early fetal demise
271	29	155	50.8	14+1	1	positive serum screening	0.75	1/557	1/9435	No	T9	46,XN	arr [hg19] (1-22)×2	Termination of pregnancy due to fetal developmental anomalies
272	37	153	62	20+0	1	advanced maternal age				No	T22	Rejection of prenatal diagnosis		Normal phenotype	refused to disclose more details
273	35	156	42	13+2	1	advanced maternal age and positive serum screening	1.1	1/282	1/44617	No	T12	46,XN	arr [hg19] (1-22)×2	Normal phenotype	40+2	female	3350	Normal
274	35	158	65	12+4	1	advanced maternal age	1.4			No	T22	Rejection of prenatal diagnosis		Termination of pregnancy due to early fetal demise
275	28	162	69	17+1	1	other factors	1	1/6758	1/100000	No	T20	46,XN	arr [hg19] (1-22)×2	Normal phenotype	39+5	male	3500	Normal
276	24	156	68.5	32+5	1	abnormal ultrasound soft indexes				No	T2	46,XN	arr [hg19] (1-22)×2	Normal phenotype	38+6	male	3200	Normal
277	39			13+3	1	advanced maternal age and positive serum screening	1.6	1/12		No	T16	Rejection of prenatal diagnosis		Normal phenotype	38+6	female	2600	SGA
278	40	157	57	14+2	1	advanced maternal age and positive serum screening	2	1/144	1/31845	No	M14	46,XN	arr [hg19] 8p23.2(3,056,894_3,699,689)x1 (VUS)	Normal phenotype	39+3	female	3750	Normal
279	35	156	52	15+2	1	advanced maternal age	1.7			No	T8 and T22	Rejection of prenatal diagnosis		Normal phenotype	38+6	male	3150	Normal
280	33	150	42.5	14+1	1	other factors	1.3	1/4424	1/10000	No	T20	46,XN	arr [hg19] (1-22)×2	Normal phenotype	36+5	male	2900	PTB
281	38	165	65	14+3	1	advanced maternal age and positive serum screening	1.4	1/155	1/814	No	T11	46,XN	arr [hg19] (1-22)×2	Normal phenotype	37+1	female	2750	Normal
282	25	158	61	18+1	1	abnormal ultrasound soft indexes				No	T8	Rejection of prenatal diagnosis		Normal phenotype	38+2	female	3200	Normal
283	38	148	54	17+4	1	advanced maternal age	1.5	1/3459	1/100000	No	T7	Rejection of prenatal diagnosis		Normal phenotype	39+1	female	3500	Normal
284	35	159	55	12+6	1	advanced maternal age	1.57			Yes	T8	Rejection of prenatal diagnosis		Normal phenotype	39+1	female	3650	Normal
285	24	162	41	14+2	1	other factors	1.5	1/4702	1/10000	No	T7	Rejection of prenatal diagnosis		Normal phenotype	38+6	female	3000	Normal
286	30	158	55	17+0	1	positive serum screening	1.7	1/979	1/18220	No	T7	Rejection of prenatal diagnosis		Normal phenotype	38+0	female	3250	Normal
287	32	160	64	17+5	1	other factors	1.2	1/1389	1/8169	No	T3	Rejection of prenatal diagnosis		Normal phenotype	39+4	female	3700	Normal
288	28	160	55	16+3	1	other factors				No	T7	Rejection of prenatal diagnosis		Normal phenotype	40+5	female	3200	Normal
289	35	158	63	16+1	1	advanced maternal age and positive serum screening	1.1	1/5756	1/402	No	T7	Rejection of prenatal diagnosis		Normal phenotype	37+1	male	2330	SGA
290	28	153	46.7	26+0	1	other factors	1.15	1/32137	1/1096	No	T8	Rejection of prenatal diagnosis		Normal phenotype	38+5	female	2360	SGA
291	22	159	54	15+3	1	other factors	1.88	1/1799	1/5569	No	T11	Rejection of prenatal diagnosis		Normal phenotype	39+1	male	3200	Normal
292	37	165	71	18+2	1	advanced maternal age and positive serum screening	1.2	1/982		No	T20	Rejection of prenatal diagnosis		Normal phenotype	39+1	male	3100	Normal
293	24	165	55	12+4	1	positive serum screening	1.3	1/239		No	T16	46,XN	arr [hg19] (1-22)×2	Normal phenotype	33+5	male	1240	SGA and PTB
294	32	160	61.5	13+4	1	positive serum screening	1.4		1/171	No	T8	46,XN	arr [hg19] (1-22)×2	Normal phenotype	39+1	male	4000	Normal
295	32	155	56	16+5	1	other factors	1.2			No	T9	46,XN	arr [hg19] (1-22)×2	Normal phenotype	39+2	female	3550	Normal
296	27	155	51	16+0	1	other factors	1	1/9141	1/100000	No	T14	46,XN	arr [hg19] (1-22)×2	Normal phenotype	40+2	male	4100	Normal
297	34	155	69	17+6	1	advanced maternal age and positive serum screening	1.5	1/990	1/10000	No	T5 and XO	46,XN	arr [hg19] (1-22)×2	Normal phenotype	37+5	female	2800	Normal
298	26	163	57	19+2	1	other factors	1.6			No	T5	46,XN	arr [hg19] (1-22)×2	Normal phenotype	38+6	male	3100	Normal
299	32	156	60	12+5	1	positive serum screening	1.6	1/21465	1/770	No	T9	Rejection of prenatal diagnosis		Normal phenotype	36+6	female	1735	SGA and PTB
300	33	152	55	16+4	1	positive serum screening	1.9	1/691	1/3135	No	T3	46,XN	arr [hg19] (1-22)×2	Normal phenotype	38+1	male	2700	SGA
301	32	156	51	16+0	2	other factors	0.3			No	T20	46,XN	arr [hg19] (1-22)×2	Normal phenotype	32+0	female/female	1250/1920	PTB
302	33	168	55.8	22+3	1	other factors	1.5	1/4628	1/100000	No	T20	Rejection of prenatal diagnosis		Normal phenotype	38+1	female	3150	Normal
303	39	150	61	19+6	1	advanced maternal age and positive serum screening	2.3	1/27	1/19137	No	T2	Rejection of prenatal diagnosis		Termination of pregnancy due to placental complications
304	33	155	66	15+4	1	positive serum screening	1.3	1/178	1/10000	No	T3	46,XN	arr [hg19] (1-22)×2	Normal phenotype	40+3	female	3500	Normal
305	29	165	61	18+1	1	other factors	0.9	1/10000	1/10000	No	M14	46,XN	arr [hg19] (1-22)×2	Normal phenotype	39+5	female	3790	Normal
306	21	159	49	16+4	1	positive serum screening	0.8	1/851	1/14908	No	T14	46,XN	arr [hg19] (1-22)×2	Normal phenotype	40+4	male	2950	SGA
307	25	159	52	16+3	1	other factors	0.9			No	T3	46,XN	arr [hg19] (1-22)×2	Normal phenotype	40+2	male	3500	Normal
308	34	155	57	15+2	1	advanced maternal age	1.2			No	T20	46,XN	arr [hg19] (1-22)×2	Normal phenotype	38+0	female	3120	Normal
309	28	155	46	18+3	1	positive serum screening		1/920	1/868	No	T20	Rejection of prenatal diagnosis		Normal phenotype	39+5	male	3800	Normal
310	27	157	48	15+0	1	other factors	1.4			No	T22	46,XN	arr [hg19] (1-22)×2	Termination of pregnancy due to fetal developmental anomalies
311	37	155	60	16+2	1	advanced maternal age	1.3			No	T20	46,XN	arr [hg19] 15q11.2(22,770,422_23,288,350)x1 (P)	Normal phenotype	38+5	male	2800	SGA
312	24	168	50	16+5	1	other factors	1	1/1077	1/6796	No	T20	46,XN	arr [hg19] (1-22)×2	Termination of pregnancy due to fetal developmental anomalies
313	34			17+1	1	advanced maternal age				No	T15	46,XN	arr [hg19] 10p13(16155637_17173788)×3 (VUS)	Normal phenotype	40+0	female	3550	Normal
314	26			29+5	1	other factors				No	T10	Rejection of prenatal diagnosis		Normal phenotype	40+1	male	3000	SGA
315	40			19+5	1	advanced maternal age				No	T8	46,XN	arr [hg19] (1-22)×2	Normal phenotype	38+6	male	3650	Normal
316	36			15+4	2	advanced maternal age				No	M14	46,XN	arr [hg19] (1-22)×2	Normal phenotype	38+0	female/female	2750/2380	Normal
317	36			15+0	1	advanced maternal age				No	T5 and T7	46,XN	arr [hg19] (1-22)×2	Normal phenotype	39+1	female	3450	Normal
318	36			17+0	1	advanced maternal age				No	M14	Rejection of prenatal diagnosis		Normal phenotype	40+1	male	3180	Normal
319	32			16+6	1	other factors				No	T10	Rejection of prenatal diagnosis		Normal phenotype	39+2	male	3300	Normal
320	23			18+0	1	other factors				No	T22	46,XN	arr [hg19] (1-22)×2	Termination of pregnancy due to oligohydramnios in mid-late gestation
321	28			16+1	1	other factors				No	T20	46,XN	arr [hg19] (1-22)×2	Normal phenotype	36+2	male	1500	SGA and PTB
322	32			16+0	1	other factors				No	T22	Rejection of prenatal diagnosis		Normal phenotype	37+5	female	3550	Normal
323	29			15+6	1	other factors				No	M14	46,XN	arr [hg19] (1-22)×2	Normal phenotype	38+3	female	2950	Normal
324	37			20+1	1	advanced maternal age				No	T20	Rejection of prenatal diagnosis		Normal phenotype	37+5	male	2150	SGA
325	24			17+4	1	other factors				No	T8	Rejection of prenatal diagnosis		Normal phenotype	39+6	female	3450	Normal
326	31			23+1	1	other factors				No	T8	46,XN	arr [hg19] (1-22)×2	Normal phenotype	39+2	male	3250	Normal
327	33			13+6	1	other factors				No	T8	Rejection of prenatal diagnosis		Normal phenotype	37+1	female	3300	Normal
328	32			13+4	1	other factors				No	T8	46,XN	arr [hg19] (1-22)×2	Normal phenotype	41+5	female	2940	SGA
329	29			14+5	1	other factors				No	T16	47,XN,+16[4]/46,XN[81]	21% T16 mosaicism	Termination of pregnancy due to true fetal mosaicism
330	36			16+6	1	advanced maternal age				No	T8	Rejection of prenatal diagnosis		Normal phenotype	38+1	male	2200	SGA
331	42			17+0	1	advanced maternal age				No	T15	46,XN	arr [hg19] (1-22)×2	Normal phenotype	38+0	male	2900	Normal
332	26			14+2	1	other factors				No	T15	46,XN	arr [hg19] chr15x2 hmz	Termination of pregnancy due to uniparental disomy
333	26			13+1	1	other factors				No	T16	46,XN	10% T16 mosaicism	Normal phenotype	30+0	female	980	SGA and PTB
334	30			16+0	1	other factors				No	T15	45,XN,der(14,15)(q10:q10)[109]/46，XN[8]	arr [hg19] (1-22)×2	Normal phenotype	38+6	female	2320	SGA
335	31			18+4	1	other factors				Yes	T3	46,XN	arr [hg19] (1-22)×2	Normal phenotype	40+0	female	3100	Normal
336	35			13+1	1	advanced maternal age				No	T3	Rejection of prenatal diagnosis		lost to follow-up
NA: Not available. SGA: small-for-gestational-age. PTB: preterm birth.
